# Supplementary material for: Bis(benzimidazol-1-yl)methane dihydrate
Source: Acta Crystallogr Sect E Struct Rep Online. 2011 Jul 23;67(Pt 8):o2082. doi: 10.1107/S1600536811027966 (PMC3213524; doi:10.1107/S1600536811027966)
Supplement: Supplementary file 1 [file e-67-o2082-sup1.cif]

##############################################################################
#                                                                            #
# This CIF contains the data in a paper accepted for publication in          #
# Acta Crystallographica Section E. It conforms to the requirements of       #
# Notes for Authors for Acta Crystallographica Section E, and has been       #
# peer reviewed under the auspices of the IUCr Commission on Journals.       #
#                                                                            #
# Full details of the Crystallographic Information File format               #
# are given in the paper "The Crystallographic Information File (CIF):       #
# a New Standard Archive File for Crystallography" by S. R. Hall, F. H.      #
# Allen and I. D. Brown [Acta Cryst. (1991), A47, 655-685].                  #
#                                                                            #
# The current version of the core CIF dictionary is obtainable from          #
# ftp://ftp.iucr.org/pub/cif_core.dic.                                       #
#                                                                            #
# Software is freely available for graphical display of the structure(s)     #
# in this CIF. For information consult the CIF software page                 #
# http://www.iucr.org/resources/cif/software.                                #
#                                                                            #
# This file may be used for bona fide research purposes within the           #
# scientific community so long as proper attribution is given to the journal # 
# article from which it was obtained.                                        #
#                                                                            #
##############################################################################
data_global
_audit_creation_method     'form.cif (version 2.0)'
_journal_data_validation_number     ?
_journal_date_recd_electronic     2011-06-16
_journal_date_accepted     2011-07-12
_journal_name_full     'Acta Crystallographica, Section E'
_journal_year     2011
_journal_volume     67
_journal_issue      8
_journal_page_first     o2082
_journal_page_last     o2082
_journal_paper_category     QO
_journal_coeditor_code     VM2104
_publ_contact_author_name     'Shouwen Jin'
_publ_contact_author_address
; Faculty of science
      ZheJiang A & F
      University Lin'An 311300
      People's Republic of China
;
_publ_contact_author_email     'jingaoyf@yahoo.cn'
_publ_contact_author_fax     '0086-571-63740010'
_publ_contact_author_phone     '0086-571-63740010'
_publ_section_title
;
Bis(benzimidazol-1-yl)methane dihydrate
;
loop_
    _publ_author_name
    _publ_author_address
    'Yuping Fang'
;
Tianmu College of ZheJiang A&F University
Lin'An 311300
People's Republic of China
;
    'Shouwen Jin'
;
Tianmu College of ZheJiang A&F University
Lin'An 311300
People's Republic of China
;
    'Bingxia Chen'
;
Tianmu College of ZheJiang A&F University
Lin'An 311300
People's Republic of China
;
    'Yushuang Ge'
;
Tianmu College of ZheJiang A&F University
Lin'An 311300
People's Republic of China
;
    'Huabing Yin'
;
Tianmu College of ZheJiang A&F University
Lin'An 311300
People's Republic of China
;
data_I
_audit_creation_method     SHELXL-97
_chemical_name_systematic
;
Bis(benzimidazol-1-yl)methane dihydrate
;
_chemical_name_common     ?
_chemical_formula_moiety     'C15 H12 N4, 2(H2 O)'
_chemical_formula_sum     'C15 H16 N4 O2'
_chemical_formula_iupac     'C15 H12 N4, 2H2 O'
_chemical_formula_weight     284.32
_chemical_melting_point     ?
_symmetry_cell_setting     triclinic
_symmetry_space_group_name_H-M     'P -1'
_symmetry_space_group_name_Hall     '-P 1'
loop_
    _symmetry_equiv_pos_as_xyz
    'x, y, z'
    '-x, -y, -z'
_cell_length_a     8.3752(9)
_cell_length_b     9.2079(8)
_cell_length_c     10.7199(10)
_cell_angle_alpha     100.2880(10)
_cell_angle_beta     101.4950(10)
_cell_angle_gamma     116.108(2)
_cell_volume     693.35(12)
_cell_formula_units_Z     2
_cell_measurement_reflns_used     ?
_cell_measurement_theta_min     ?
_cell_measurement_theta_max     ?
_cell_measurement_temperature     298(2)
_exptl_crystal_description     block
_exptl_crystal_colour     colorless
_exptl_crystal_size_max     0.44
_exptl_crystal_size_mid     0.40
_exptl_crystal_size_min     0.18
_exptl_crystal_density_diffrn     1.362
_exptl_crystal_density_meas     ?
_exptl_crystal_density_method     'not measured'
_exptl_crystal_F_000     300
_exptl_absorpt_coefficient_mu     0.094
_exptl_absorpt_correction_type     multi-scan
_exptl_absorpt_process_details     '(SADABS; Bruker, 2002)'
_exptl_absorpt_correction_T_min     0.959
_exptl_absorpt_correction_T_max     0.983
_exptl_special_details
;
;
_diffrn_ambient_temperature     298(2)
_diffrn_radiation_type     MoK\a
_diffrn_radiation_wavelength     0.71073
_diffrn_radiation_source     'fine-focus sealed tube'
_diffrn_radiation_monochromator     graphite
_diffrn_measurement_device_type     'Bruker SMART CCD area-detector'
_diffrn_measurement_method     'phi and omega scans'
_diffrn_detector_area_resol_mean     ?
_diffrn_reflns_number     3617
_diffrn_reflns_av_R_equivalents     0.0208
_diffrn_reflns_av_sigmaI/netI     0.0555
_diffrn_reflns_theta_min     2.58
_diffrn_reflns_theta_max     25.02
_diffrn_reflns_theta_full     25.02
_diffrn_measured_fraction_theta_max     0.987
_diffrn_measured_fraction_theta_full     0.987
_diffrn_reflns_limit_h_min     -9
_diffrn_reflns_limit_h_max     9
_diffrn_reflns_limit_k_min     -10
_diffrn_reflns_limit_k_max     10
_diffrn_reflns_limit_l_min     -10
_diffrn_reflns_limit_l_max     12
_diffrn_standards_number     ?
_diffrn_standards_interval_count     ?
_diffrn_standards_interval_time     ?
_diffrn_standards_decay_%     ?
_refine_special_details
;
Refinement of <i>F</i>^2^ against ALL reflections. The weighted <i>R</i>-factor
<i>wR</i> and goodness of fit <i>S</i> are based on <i>F</i>^2^, conventional
<i>R</i>-factors <i>R</i> are based on <i>F</i>, with <i>F</i> set to zero for
negative <i>F</i>^2^. The threshold expression of <i>F</i>^2^ >
\s(<i>F</i>^2^) is used only for calculating <i>R</i>-factors(gt) <i>etc</i>.
and is not relevant to the choice of reflections for refinement.
<i>R</i>-factors based on <i>F</i>^2^ are statistically about twice as large
as those based on <i>F</i>, and <i>R</i>- factors based on ALL data will be
even larger.
;
_reflns_number_total     2411
_reflns_number_gt     1327
_reflns_threshold_expression     I>2sigma(I)
_refine_ls_structure_factor_coef     Fsqd
_refine_ls_matrix_type     full
_refine_ls_R_factor_all     0.1027
_refine_ls_R_factor_gt     0.0497
_refine_ls_wR_factor_gt     0.1163
_refine_ls_wR_factor_ref     0.1476
_refine_ls_goodness_of_fit_ref     1.010
_refine_ls_restrained_S_all     1.010
_refine_ls_number_reflns     2411
_refine_ls_number_parameters     191
_refine_ls_number_restraints     0
_refine_ls_hydrogen_treatment     constr
_refine_ls_weighting_scheme     calc
_refine_ls_weighting_details
         'calc w=1/[\s^2^(Fo^2^)+(0.0658P)^2^+0.0465P] where P=(Fo^2^+2Fc^2^)/3'
_atom_sites_solution_hydrogens     geom
_atom_sites_solution_primary     direct
_atom_sites_solution_secondary     difmap
_refine_ls_shift/su_max     0.000
_refine_ls_shift/su_mean     0.000
_refine_diff_density_max     0.182
_refine_diff_density_min     -0.183
_refine_ls_extinction_method     'SHELXL97 (Sheldrick, 2008)'
_refine_ls_extinction_coef     0.005(4)
_refine_ls_extinction_expression
                                  'Fc^*^=kFc[1+0.001xFc^2^\l^3^/sin(2\q)]^-1/4^'
loop_
    _atom_type_symbol
    _atom_type_description
    _atom_type_scat_dispersion_real
    _atom_type_scat_dispersion_imag
    _atom_type_scat_source
    'C' 'C' 0.0033 0.0016
                         'International Tables Vol C Tables 4.2.6.8 and 6.1.1.4'
    'H' 'H' 0.0000 0.0000
                         'International Tables Vol C Tables 4.2.6.8 and 6.1.1.4'
    'N' 'N' 0.0061 0.0033
                         'International Tables Vol C Tables 4.2.6.8 and 6.1.1.4'
    'O' 'O' 0.0106 0.0060
                         'International Tables Vol C Tables 4.2.6.8 and 6.1.1.4'
_computing_data_collection     'SMART (Bruker, 2002)'
_computing_cell_refinement     'SAINT (Bruker, 2002)'
_computing_data_reduction     'SAINT (Bruker, 2002)'
_computing_structure_solution     'SHELXS97 (Sheldrick, 2008)'
_computing_structure_refinement     'SHELXL97 (Sheldrick, 2008)'
_computing_molecular_graphics     'SHELXTL (Sheldrick, 2008)'
_computing_publication_material     'SHELXTL (Sheldrick, 2008)'
loop_
    _atom_site_type_symbol
    _atom_site_label
    _atom_site_fract_x
    _atom_site_fract_y
    _atom_site_fract_z
    _atom_site_U_iso_or_equiv
    _atom_site_adp_type
    _atom_site_calc_flag
    _atom_site_refinement_flags
    _atom_site_occupancy
    _atom_site_symmetry_multiplicity
    _atom_site_disorder_assembly
    _atom_site_disorder_group
    N N1 0.4209(3) 0.3324(3) 0.2893(2) 0.0459(6) Uani d . 1 1 . .
    N N2 0.7039(3) 0.5622(3) 0.3488(3) 0.0575(7) Uani d . 1 1 . .
    N N3 0.2169(3) 0.0593(3) 0.1258(2) 0.0451(6) Uani d . 1 1 . .
    N N4 0.1831(3) -0.2003(3) 0.0636(2) 0.0573(7) Uani d . 1 1 . .
    O O1 -0.0360(3) 0.1203(3) 0.5805(2) 0.0937(8) Uani d . 1 1 . .
    H H1E 0.0616 0.2167 0.6024 0.112 Uiso d R 1 1 . .
    H H1F -0.0050 0.0476 0.5969 0.112 Uiso d R 1 1 . .
    O O2 0.7756(3) 0.5078(3) 0.9768(2) 0.0843(8) Uani d . 1 1 . .
    H H2C 0.8861 0.5915 1.0009 0.101 Uiso d R 1 1 . .
    H H2D 0.7822 0.4171 0.9644 0.101 Uiso d R 1 1 . .
    C C1 0.2299(4) 0.2083(3) 0.2103(3) 0.0511(8) Uani d . 1 1 . .
    H H1A 0.1780 0.2595 0.1549 0.061 Uiso calc R 1 1 . .
    H H1B 0.1557 0.1745 0.2694 0.061 Uiso calc R 1 1 . .
    C C2 0.1760(4) -0.0886(4) 0.1540(3) 0.0556(8) Uani d . 1 1 . .
    H H2 0.1458 -0.1089 0.2303 0.067 Uiso calc R 1 1 . .
    C C3 0.2331(4) -0.1197(3) -0.0318(3) 0.0454(7) Uani d . 1 1 . .
    C C4 0.2538(3) 0.0428(3) 0.0055(3) 0.0409(7) Uani d . 1 1 . .
    C C5 0.2971(4) 0.1488(4) -0.0736(3) 0.0531(8) Uani d . 1 1 . .
    H H5 0.3109 0.2568 -0.0481 0.064 Uiso calc R 1 1 . .
    C C6 0.3189(4) 0.0870(4) -0.1916(3) 0.0630(9) Uani d . 1 1 . .
    H H6 0.3456 0.1536 -0.2485 0.076 Uiso calc R 1 1 . .
    C C7 0.3019(4) -0.0730(4) -0.2280(3) 0.0610(9) Uani d . 1 1 . .
    H H7 0.3204 -0.1096 -0.3078 0.073 Uiso calc R 1 1 . .
    C C8 0.2590(4) -0.1780(4) -0.1502(3) 0.0547(8) Uani d . 1 1 . .
    H H8 0.2475 -0.2850 -0.1759 0.066 Uiso calc R 1 1 . .
    C C9 0.5360(4) 0.4721(3) 0.2616(3) 0.0553(8) Uani d . 1 1 . .
    H H9 0.4989 0.5015 0.1868 0.066 Uiso calc R 1 1 . .
    C C10 0.6988(4) 0.4744(3) 0.4420(3) 0.0457(7) Uani d . 1 1 . .
    C C11 0.5243(4) 0.3304(3) 0.4066(3) 0.0431(7) Uani d . 1 1 . .
    C C12 0.4831(4) 0.2208(4) 0.4834(3) 0.0533(8) Uani d . 1 1 . .
    H H12 0.3658 0.1250 0.4595 0.064 Uiso calc R 1 1 . .
    C C13 0.6236(5) 0.2602(4) 0.5962(3) 0.0643(9) Uani d . 1 1 . .
    H H13 0.6016 0.1883 0.6493 0.077 Uiso calc R 1 1 . .
    C C14 0.7974(4) 0.4042(4) 0.6334(3) 0.0658(9) Uani d . 1 1 . .
    H H14 0.8887 0.4272 0.7112 0.079 Uiso calc R 1 1 . .
    C C15 0.8376(4) 0.5132(4) 0.5586(3) 0.0571(8) Uani d . 1 1 . .
    H H15 0.9542 0.6104 0.5848 0.069 Uiso calc R 1 1 . .
loop_
    _atom_site_aniso_label
    _atom_site_aniso_U_11
    _atom_site_aniso_U_22
    _atom_site_aniso_U_33
    _atom_site_aniso_U_12
    _atom_site_aniso_U_13
    _atom_site_aniso_U_23
    N1 0.0420(13) 0.0347(13) 0.0527(15) 0.0176(11) 0.0083(12) 0.0057(11)
    N2 0.0515(16) 0.0387(14) 0.0686(17) 0.0166(12) 0.0115(14) 0.0092(13)
    N3 0.0420(13) 0.0337(13) 0.0507(14) 0.0156(10) 0.0099(11) 0.0066(11)
    N4 0.0621(16) 0.0388(14) 0.0582(16) 0.0194(12) 0.0095(13) 0.0112(13)
    O1 0.0680(15) 0.0786(17) 0.1061(19) 0.0124(12) 0.0326(14) 0.0224(15)
    O2 0.0832(17) 0.0511(14) 0.112(2) 0.0364(12) 0.0122(15) 0.0216(13)
    C1 0.0415(16) 0.0475(17) 0.0584(19) 0.0239(14) 0.0094(14) 0.0044(15)
    C2 0.0492(18) 0.0466(18) 0.0557(19) 0.0133(14) 0.0107(15) 0.0159(16)
    C3 0.0386(15) 0.0358(15) 0.0510(18) 0.0164(12) 0.0035(13) 0.0060(14)
    C4 0.0328(14) 0.0348(15) 0.0471(17) 0.0155(12) 0.0047(13) 0.0068(13)
    C5 0.0533(18) 0.0411(17) 0.066(2) 0.0240(14) 0.0182(16) 0.0187(16)
    C6 0.064(2) 0.061(2) 0.065(2) 0.0281(17) 0.0258(17) 0.0230(17)
    C7 0.060(2) 0.062(2) 0.057(2) 0.0295(17) 0.0209(16) 0.0093(17)
    C8 0.0478(17) 0.0402(17) 0.063(2) 0.0208(14) 0.0067(15) 0.0011(15)
    C9 0.062(2) 0.0343(16) 0.064(2) 0.0220(15) 0.0160(17) 0.0118(15)
    C10 0.0442(16) 0.0380(16) 0.0522(18) 0.0220(14) 0.0138(14) 0.0040(14)
    C11 0.0411(16) 0.0410(16) 0.0460(17) 0.0220(13) 0.0142(13) 0.0049(13)
    C12 0.0458(18) 0.0543(19) 0.058(2) 0.0212(15) 0.0230(16) 0.0138(16)
    C13 0.066(2) 0.077(2) 0.056(2) 0.0363(19) 0.0247(18) 0.0244(18)
    C14 0.056(2) 0.084(3) 0.055(2) 0.037(2) 0.0141(17) 0.0121(19)
    C15 0.0462(18) 0.056(2) 0.057(2) 0.0235(15) 0.0120(16) -0.0021(16)
_geom_special_details
;
All e.s.d.'s (except the e.s.d. in the dihedral angle between two l.s. planes)
are estimated using the full covariance matrix. The cell e.s.d.'s are taken
into account individually in the estimation of e.s.d.'s in distances, angles
and torsion angles; correlations between e.s.d.'s in cell parameters are only
used when they are defined by crystal symmetry. An approximate (isotropic)
treatment of cell e.s.d.'s is used for estimating e.s.d.'s involving l.s.
planes.
;
loop_
    _geom_bond_atom_site_label_1
    _geom_bond_atom_site_label_2
    _geom_bond_site_symmetry_2
    _geom_bond_distance
    _geom_bond_publ_flag
    N1 C9 . 1.353(3) ?
    N1 C11 . 1.385(3) ?
    N1 C1 . 1.445(3) ?
    N2 C9 . 1.308(3) ?
    N2 C10 . 1.389(3) ?
    N3 C2 . 1.356(3) ?
    N3 C4 . 1.383(3) ?
    N3 C1 . 1.450(3) ?
    N4 C2 . 1.312(4) ?
    N4 C3 . 1.393(3) ?
    O1 H1E . 0.8499 ?
    O1 H1F . 0.8500 ?
    O2 H2C . 0.8500 ?
    O2 H2D . 0.8500 ?
    C1 H1A . 0.9700 ?
    C1 H1B . 0.9700 ?
    C2 H2 . 0.9300 ?
    C3 C8 . 1.384(4) ?
    C3 C4 . 1.400(3) ?
    C4 C5 . 1.382(4) ?
    C5 C6 . 1.373(4) ?
    C5 H5 . 0.9300 ?
    C6 C7 . 1.389(4) ?
    C6 H6 . 0.9300 ?
    C7 C8 . 1.364(4) ?
    C7 H7 . 0.9300 ?
    C8 H8 . 0.9300 ?
    C9 H9 . 0.9300 ?
    C10 C11 . 1.390(4) ?
    C10 C15 . 1.392(4) ?
    C11 C12 . 1.386(4) ?
    C12 C13 . 1.371(4) ?
    C12 H12 . 0.9300 ?
    C13 C14 . 1.384(4) ?
    C13 H13 . 0.9300 ?
    C14 C15 . 1.364(4) ?
    C14 H14 . 0.9300 ?
    C15 H15 . 0.9300 ?
loop_
    _geom_angle_atom_site_label_1
    _geom_angle_atom_site_label_2
    _geom_angle_atom_site_label_3
    _geom_angle_site_symmetry_1
    _geom_angle_site_symmetry_3
    _geom_angle
    _geom_angle_publ_flag
    C9 N1 C11 . . 106.2(2) ?
    C9 N1 C1 . . 126.7(2) ?
    C11 N1 C1 . . 127.1(2) ?
    C9 N2 C10 . . 103.8(2) ?
    C2 N3 C4 . . 106.7(2) ?
    C2 N3 C1 . . 126.1(2) ?
    C4 N3 C1 . . 127.1(2) ?
    C2 N4 C3 . . 104.4(2) ?
    H1E O1 H1F . . 109.6 ?
    H2C O2 H2D . . 108.3 ?
    N1 C1 N3 . . 112.1(2) ?
    N1 C1 H1A . . 109.2 ?
    N3 C1 H1A . . 109.2 ?
    N1 C1 H1B . . 109.2 ?
    N3 C1 H1B . . 109.2 ?
    H1A C1 H1B . . 107.9 ?
    N4 C2 N3 . . 113.8(3) ?
    N4 C2 H2 . . 123.1 ?
    N3 C2 H2 . . 123.1 ?
    C8 C3 N4 . . 130.0(3) ?
    C8 C3 C4 . . 120.0(3) ?
    N4 C3 C4 . . 109.9(2) ?
    C5 C4 N3 . . 132.7(2) ?
    C5 C4 C3 . . 122.1(3) ?
    N3 C4 C3 . . 105.1(2) ?
    C6 C5 C4 . . 116.7(3) ?
    C6 C5 H5 . . 121.7 ?
    C4 C5 H5 . . 121.7 ?
    C5 C6 C7 . . 121.4(3) ?
    C5 C6 H6 . . 119.3 ?
    C7 C6 H6 . . 119.3 ?
    C8 C7 C6 . . 122.0(3) ?
    C8 C7 H7 . . 119.0 ?
    C6 C7 H7 . . 119.0 ?
    C7 C8 C3 . . 117.7(3) ?
    C7 C8 H8 . . 121.2 ?
    C3 C8 H8 . . 121.2 ?
    N2 C9 N1 . . 114.4(3) ?
    N2 C9 H9 . . 122.8 ?
    N1 C9 H9 . . 122.8 ?
    N2 C10 C11 . . 110.6(2) ?
    N2 C10 C15 . . 129.4(3) ?
    C11 C10 C15 . . 120.0(3) ?
    N1 C11 C12 . . 133.1(2) ?
    N1 C11 C10 . . 105.0(2) ?
    C12 C11 C10 . . 122.0(3) ?
    C13 C12 C11 . . 116.8(3) ?
    C13 C12 H12 . . 121.6 ?
    C11 C12 H12 . . 121.6 ?
    C12 C13 C14 . . 121.8(3) ?
    C12 C13 H13 . . 119.1 ?
    C14 C13 H13 . . 119.1 ?
    C15 C14 C13 . . 121.5(3) ?
    C15 C14 H14 . . 119.3 ?
    C13 C14 H14 . . 119.3 ?
    C14 C15 C10 . . 117.9(3) ?
    C14 C15 H15 . . 121.0 ?
    C10 C15 H15 . . 121.0 ?
loop_
    _geom_torsion_atom_site_label_1
    _geom_torsion_atom_site_label_2
    _geom_torsion_atom_site_label_3
    _geom_torsion_atom_site_label_4
    _geom_torsion_site_symmetry_1
    _geom_torsion_site_symmetry_2
    _geom_torsion_site_symmetry_3
    _geom_torsion_site_symmetry_4
    _geom_torsion
    _geom_torsion_publ_flag
    C9 N1 C1 N3 . . . . 98.4(3) ?
    C11 N1 C1 N3 . . . . -80.0(3) ?
    C2 N3 C1 N1 . . . . 96.9(3) ?
    C4 N3 C1 N1 . . . . -79.1(3) ?
    C3 N4 C2 N3 . . . . 0.1(3) ?
    C4 N3 C2 N4 . . . . 0.2(3) ?
    C1 N3 C2 N4 . . . . -176.5(2) ?
    C2 N4 C3 C8 . . . . -179.1(3) ?
    C2 N4 C3 C4 . . . . -0.4(3) ?
    C2 N3 C4 C5 . . . . 177.7(3) ?
    C1 N3 C4 C5 . . . . -5.6(4) ?
    C2 N3 C4 C3 . . . . -0.4(3) ?
    C1 N3 C4 C3 . . . . 176.2(2) ?
    C8 C3 C4 C5 . . . . 1.0(4) ?
    N4 C3 C4 C5 . . . . -177.9(2) ?
    C8 C3 C4 N3 . . . . 179.4(2) ?
    N4 C3 C4 N3 . . . . 0.5(3) ?
    N3 C4 C5 C6 . . . . -177.8(3) ?
    C3 C4 C5 C6 . . . . 0.1(4) ?
    C4 C5 C6 C7 . . . . -1.3(4) ?
    C5 C6 C7 C8 . . . . 1.4(5) ?
    C6 C7 C8 C3 . . . . -0.3(4) ?
    N4 C3 C8 C7 . . . . 177.7(3) ?
    C4 C3 C8 C7 . . . . -0.9(4) ?
    C10 N2 C9 N1 . . . . 0.0(3) ?
    C11 N1 C9 N2 . . . . -0.2(3) ?
    C1 N1 C9 N2 . . . . -178.9(2) ?
    C9 N2 C10 C11 . . . . 0.3(3) ?
    C9 N2 C10 C15 . . . . -178.7(3) ?
    C9 N1 C11 C12 . . . . 179.9(3) ?
    C1 N1 C11 C12 . . . . -1.5(4) ?
    C9 N1 C11 C10 . . . . 0.4(3) ?
    C1 N1 C11 C10 . . . . 179.1(2) ?
    N2 C10 C11 N1 . . . . -0.5(3) ?
    C15 C10 C11 N1 . . . . 178.6(2) ?
    N2 C10 C11 C12 . . . . 180.0(2) ?
    C15 C10 C11 C12 . . . . -0.9(4) ?
    N1 C11 C12 C13 . . . . -179.8(3) ?
    C10 C11 C12 C13 . . . . -0.4(4) ?
    C11 C12 C13 C14 . . . . 1.2(4) ?
    C12 C13 C14 C15 . . . . -0.6(5) ?
    C13 C14 C15 C10 . . . . -0.8(4) ?
    N2 C10 C15 C14 . . . . -179.6(3) ?
    C11 C10 C15 C14 . . . . 1.5(4) ?
loop_
    _geom_hbond_atom_site_label_D
    _geom_hbond_atom_site_label_H
    _geom_hbond_atom_site_label_A
    _geom_hbond_site_symmetry_A
    _geom_hbond_distance_DH
    _geom_hbond_distance_HA
    _geom_hbond_distance_DA
    _geom_hbond_angle_DHA
    O1 H1E N2 2_666 0.85 1.99 2.841(3) 177.5
    O1 H1F O1 2_556 0.85 2.41 2.911(5) 118.4
    O2 H2C N4 1_666 0.85 2.23 3.083(3) 176.4
    O2 H2D N4 2_656 0.85 2.12 2.968(3) 176.5
    C2 H2 O1 2_556 0.93 2.39 3.299(4) 167
    C9 H9 O2 2_666 0.93 2.56 3.363(4) 145
    C12 H12 O1 2_556 0.93 2.57 3.495(4) 173
