# Supplementary material for: Bis(benzimidazol-1-yl)methane dihydrate
Source: Acta Crystallogr Sect E Struct Rep Online. 2011 Jul 23;67(Pt 8):o2082. doi: 10.1107/S1600536811027966 (PMC3213524; doi:10.1107/S1600536811027966)
Supplement: Supplementary file 2 [file e-67-o2082-Isup2.hkl]

# 
# h,k,l, Fc-squared, Fo-squared, sigma(Fo-squared) and status flag 
# 
data_I
_shelx_title ' 110117c in P-1' 
_shelx_refln_list_code          4 
_shelx_F_calc_maximum       98.84 
_exptl_crystal_F_000       300.00 
_reflns_d_resolution_high  0.8403 
 
loop_ 
 _symmetry_equiv_pos_as_xyz 
 'x, y, z' 
 '-x, -y, -z' 
 
_cell_length_a     8.3752 
_cell_length_b     9.2079 
_cell_length_c    10.7199 
_cell_angle_alpha 100.288 
_cell_angle_beta  101.495 
_cell_angle_gamma 116.108 
 
_shelx_F_squared_multiplier     1.000 
 
loop_ 
 _refln_index_h 
 _refln_index_k 
 _refln_index_l 
 _refln_F_squared_calc 
 _refln_F_squared_meas 
 _refln_F_squared_sigma 
 _refln_observed_status 
   1   0   0      628.75      650.78      7.18 o 
   2   0   0     5046.86     5272.42     20.22 o 
   3   0   0      190.15      217.24      3.48 o 
   4   0   0     1003.77     1088.08     12.82 o 
   5   0   0        8.79       11.93      2.06 o 
   6   0   0        1.80       -1.54      1.47 o 
   7   0   0        0.43       -0.50      3.53 o 
   8   0   0        2.54        7.20      5.00 o 
  -8   1   0        6.82        7.14      4.25 o 
  -7   1   0       22.14       19.31      3.42 o 
  -6   1   0       67.42       69.50      2.92 o 
  -5   1   0       24.23       24.03      2.08 o 
  -4   1   0      143.54      136.05      2.99 o 
  -3   1   0      351.75      325.57      6.84 o 
  -2   1   0     1513.21     1599.11      8.02 o 
   0   1   0       90.35       78.32      2.03 o 
   1   1   0      981.99     1000.06      6.29 o 
   2   1   0        6.52        4.88      0.70 o 
   3   1   0      157.40      156.12      3.18 o 
   4   1   0        7.52        7.59      1.43 o 
   5   1   0        3.06        1.34      1.32 o 
   6   1   0        2.16        0.52      2.11 o 
   7   1   0        1.18       -2.11      3.53 o 
   8   1   0        5.36        9.40      5.63 o 
  -9   2   0        2.10       -4.30      4.50 o 
  -8   2   0      105.59      105.78      5.55 o 
  -7   2   0       21.96       21.02     11.29 o 
  -6   2   0        0.23        0.12      1.18 o 
  -5   2   0       38.41       37.56      3.67 o 
  -4   2   0       79.70       77.24      2.11 o 
  -3   2   0       47.77       40.26      1.33 o 
  -2   2   0     2436.27     2514.94     15.79 o 
  -1   2   0      112.09       96.21      2.80 o 
   0   2   0      652.49      640.11      8.51 o 
   1   2   0      353.75      367.06      4.42 o 
   2   2   0      257.86      285.95      6.47 o 
   3   2   0       58.64       56.98      2.96 o 
   4   2   0       28.69       32.04      3.34 o 
   5   2   0        2.88        1.72      2.06 o 
   6   2   0        9.79        6.74      2.87 o 
   7   2   0        2.61        0.08      3.01 o 
  -9   3   0        1.26       -1.25      4.43 o 
  -8   3   0        9.02        6.22      2.83 o 
  -7   3   0       26.70       31.74      7.47 o 
  -6   3   0       34.60       39.79      3.66 o 
  -5   3   0        4.73        4.50      1.16 o 
  -4   3   0       46.02       39.67      1.54 o 
  -3   3   0        5.68        5.61      1.13 o 
  -2   3   0      326.34      342.13      4.44 o 
  -1   3   0       58.60       59.58      2.90 o 
   0   3   0     2151.92     2217.47     21.05 o 
   1   3   0      221.24      230.60      4.11 o 
   2   3   0      737.26      778.14      8.43 o 
   3   3   0       21.03       21.52      3.38 o 
   4   3   0       86.25       81.49      5.38 o 
   5   3   0       19.18       10.79      3.20 o 
   6   3   0        3.66        4.91      3.00 o 
  -9   4   0        8.33        7.33      4.74 o 
  -8   4   0       10.86        3.85      4.21 o 
  -7   4   0       44.58       52.38      6.77 o 
  -6   4   0       52.17       49.90     11.00 o 
  -5   4   0       30.41       29.00      2.19 o 
  -4   4   0      126.20      128.86      2.77 o 
  -3   4   0      301.21      342.61      5.01 o 
  -2   4   0       20.66       16.17      2.44 o 
  -1   4   0        3.98       -0.34      1.32 o 
   0   4   0        3.04        2.13      1.74 o 
   1   4   0      154.72      161.46      4.75 o 
   2   4   0        9.69        4.24      1.39 o 
   3   4   0       20.22       21.44      3.21 o 
   4   4   0       15.49       17.61      3.26 o 
   5   4   0       11.18       12.71      3.48 o 
   6   4   0        1.54       -0.30      3.43 o 
  -9   5   0       28.21       28.75      7.11 o 
  -8   5   0        2.18        3.75      4.23 o 
  -7   5   0       31.39       31.68      8.77 o 
  -6   5   0        0.50       -2.07      1.38 o 
  -5   5   0      135.24      130.44      4.26 o 
  -4   5   0        4.72        4.94      1.34 o 
  -3   5   0      498.47      528.00      7.32 o 
  -2   5   0      170.53      196.36      6.55 o 
  -1   5   0      164.35      198.40      7.12 o 
   0   5   0      238.40      274.55      9.03 o 
   1   5   0       20.53       18.77      5.57 o 
   2   5   0       58.86       49.02      6.93 o 
   3   5   0       38.66       36.11      5.80 o 
   4   5   0        1.82       -1.08      3.13 o 
   5   5   0       16.39       21.86      6.09 o 
  -9   6   0       15.07       12.08      5.54 o 
  -8   6   0       19.92       10.08      5.08 o 
  -7   6   0        0.87        1.63      3.01 o 
  -6   6   0        3.23        1.93      1.75 o 
  -5   6   0      169.40      162.73      4.18 o 
  -4   6   0        4.45        1.95      1.48 o 
  -3   6   0       72.10       79.79      4.73 o 
  -2   6   0       27.23       28.24      4.14 o 
  -1   6   0        2.98        1.67      2.29 o 
   0   6   0       10.14        9.02      2.36 o 
   1   6   0       55.98       60.30      5.02 o 
   2   6   0       10.42        5.76      2.58 o 
   3   6   0        1.18        2.29      4.11 o 
   4   6   0        5.64        6.01      4.73 o 
  -9   7   0        4.89        2.05      4.35 o 
  -8   7   0        4.69        7.35      4.43 o 
  -7   7   0        5.55       -1.81      2.83 o 
  -5   7   0       15.69       15.82      3.46 o 
  -4   7   0      119.65      122.60      4.52 o 
  -3   7   0       97.26       94.68      5.77 o 
  -2   7   0       66.89       68.46      6.74 o 
  -1   7   0       76.97       80.72      6.10 o 
   0   7   0      130.79      143.83      9.08 o 
   1   7   0       12.31       10.91      3.35 o 
   2   7   0        0.05       -2.44      2.08 o 
   3   7   0       47.96       59.99      8.17 o 
  -9   8   0        0.05       -6.29      4.35 o 
  -8   8   0        5.57        8.50      4.90 o 
  -7   8   0        4.70        4.08      3.58 o 
  -6   8   0       22.68       17.08      4.97 o 
  -5   8   0        7.77        8.02      3.76 o 
  -4   8   0        0.08       -2.75      1.89 o 
  -3   8   0        2.51       -1.35      3.08 o 
  -2   8   0       17.82       12.10      4.18 o 
  -1   8   0       25.75       24.13      3.74 o 
   0   8   0       18.69       14.98      3.88 o 
   1   8   0        0.24       -2.40      2.57 o 
   2   8   0        5.40        0.86      4.75 o 
  -8   9   0        3.58        0.24      4.12 o 
  -7   9   0        0.34       -0.25      3.74 o 
  -6   9   0        6.29        2.86      3.55 o 
  -5   9   0       12.52        9.12      4.35 o 
  -4   9   0       10.59        7.40      4.07 o 
  -3   9   0       18.30        8.39      4.02 o 
  -2   9   0      123.72      145.69      6.74 o 
  -1   9   0        1.32       -3.54      2.36 o 
   0   9   0        1.20        2.71      2.98 o 
  -7  10   0        8.71        5.29      4.58 o 
  -6  10   0        7.74        5.46      4.20 o 
  -5  10   0       33.07       23.15      5.53 o 
  -3  10   0       13.01       21.83      6.36 o 
  -2  10   0       24.46       34.72      6.49 o 
   1 -10   1       12.92       17.70      4.50 o 
   2 -10   1        4.68        0.68      3.36 o 
   3 -10   1        0.67       -0.90      3.12 o 
   4 -10   1       12.73       20.32      7.87 o 
   6 -10   1        0.01        0.13      3.95 o 
   7 -10   1       12.50       11.74      5.57 o 
  -1  -9   1        4.63        0.94      4.33 o 
   0  -9   1        8.19        7.67      3.21 o 
   1  -9   1       41.98       57.97      5.61 o 
   2  -9   1        2.70        2.61      3.16 o 
   3  -9   1       52.79       81.95      5.66 o 
   4  -9   1       21.96       33.49      7.27 o 
   5  -9   1        5.20        7.24      4.32 o 
   7  -9   1       10.70        8.41      4.82 o 
   8  -9   1       11.92       18.20      6.23 o 
  -2  -8   1       12.40       17.16      5.33 o 
  -1  -8   1        0.57       -0.92      3.58 o 
   0  -8   1       42.27       48.13      4.80 o 
   1  -8   1       30.31       27.16      4.75 o 
   2  -8   1        5.12        4.74      2.31 o 
   4  -8   1      104.42      102.06      4.68 o 
   5  -8   1        5.56        4.98      3.59 o 
   6  -8   1       28.30       26.75      4.79 o 
   7  -8   1        5.20        4.89      3.95 o 
   8  -8   1        0.01       -3.37      3.15 o 
   9  -8   1        0.01       -2.73      4.22 o 
  -3  -7   1       14.31       17.17      5.35 o 
  -2  -7   1       10.69       21.32      4.99 o 
  -1  -7   1      214.44      187.20      6.71 o 
   0  -7   1       56.26       63.91      4.99 o 
   1  -7   1        0.21       -1.54      1.58 o 
   3  -7   1      215.85      228.23      8.18 o 
   4  -7   1       20.16       19.64      2.78 o 
   5  -7   1        9.41        9.52      3.32 o 
   6  -7   1        2.14        1.43      1.93 o 
   7  -7   1        0.17        0.20      2.93 o 
   8  -7   1        9.19        8.68      4.68 o 
   9  -7   1        0.00       -1.93      4.35 o 
  -4  -6   1       38.71       42.47      7.76 o 
  -3  -6   1      112.69      106.80      7.60 o 
  -2  -6   1      132.67      123.91      7.67 o 
  -1  -6   1        0.36        1.33      1.84 o 
   0  -6   1       41.87       40.16      3.51 o 
   1  -6   1       34.96       42.01      3.35 o 
   2  -6   1       21.22       13.74      3.33 o 
   3  -6   1        0.09       -1.12      1.27 o 
   4  -6   1        5.77        7.93      2.36 o 
   5  -6   1       42.15       43.27      3.94 o 
   6  -6   1        0.32       -1.02      1.60 o 
   7  -6   1       80.11       71.75      5.63 o 
   8  -6   1        5.10       -0.25      3.95 o 
   9  -6   1       29.03       39.92      8.15 o 
  -5  -5   1        2.82        0.79      4.16 o 
  -4  -5   1        6.99        9.40      4.69 o 
  -3  -5   1       12.30       11.37      3.88 o 
  -2  -5   1        0.87       -0.97      2.23 o 
  -1  -5   1        3.05        0.43      1.39 o 
   0  -5   1        0.33        0.19      1.15 o 
   3  -5   1        8.13        4.86      1.32 o 
   4  -5   1       58.80       52.54      2.26 o 
   5  -5   1        0.37       -0.33      1.76 o 
   6  -5   1      179.85      191.35      9.08 o 
   7  -5   1       56.42       60.78      4.45 o 
   8  -5   1        2.92        0.28      2.41 o 
   9  -5   1        0.23       -4.67      3.57 o 
  -6  -4   1        3.90        0.27      3.04 o 
  -5  -4   1        0.40       -0.59      2.36 o 
  -4  -4   1       38.52       35.85      4.22 o 
  -3  -4   1        1.06       -0.58      2.00 o 
  -2  -4   1        1.32       -0.66      1.92 o 
  -1  -4   1        1.19        0.51      1.17 o 
   0  -4   1       44.24       41.75      2.23 o 
   1  -4   1      127.57      123.89      4.53 o 
   2  -4   1      101.63      107.32      3.74 o 
   3  -4   1       18.76       16.17      1.52 o 
   4  -4   1       10.84       11.12      1.27 o 
   5  -4   1      297.04      306.55      6.91 o 
   6  -4   1       34.52       34.50      6.05 o 
   7  -4   1        1.19       -0.99      1.93 o 
   8  -4   1       13.09       19.68      6.59 o 
   9  -4   1       16.52       20.30      6.36 o 
  -7  -3   1        1.85       -1.93      3.06 o 
  -6  -3   1        4.56        5.06      2.98 o 
  -5  -3   1        8.44        9.88      3.39 o 
  -4  -3   1       13.32       10.74      2.47 o 
  -3  -3   1       64.30       65.59      3.42 o 
  -2  -3   1       23.72       31.60      3.94 o 
  -1  -3   1        2.61        0.50      0.92 o 
   0  -3   1      487.19      503.01      6.22 o 
   1  -3   1       28.86       22.32      1.72 o 
   2  -3   1     2843.31     2823.98     15.01 o 
   3  -3   1       17.13       19.02      2.46 o 
   4  -3   1      154.35      155.29      3.29 o 
   5  -3   1       11.94       11.86      1.36 o 
   6  -3   1       36.83       45.38      4.86 o 
   7  -3   1       46.46       53.47     11.84 o 
   8  -3   1        4.26        2.60      2.69 o 
   9  -3   1        0.05       -1.12      4.71 o 
  -7  -2   1       39.65       51.04      5.38 o 
  -6  -2   1        8.52        8.05      5.74 o 
  -5  -2   1        2.23        1.50      2.00 o 
  -4  -2   1        4.57        3.73      1.80 o 
  -3  -2   1      141.65      143.04      4.36 o 
  -2  -2   1       75.24       76.36      2.84 o 
  -1  -2   1      328.31      337.65      6.88 o 
   0  -2   1        8.04        7.32      0.90 o 
   1  -2   1        5.02        3.27      0.59 o 
   2  -2   1     3120.76     2935.76     22.85 o 
   3  -2   1        5.84        7.04      1.77 o 
   4  -2   1     1500.99     1550.01      9.71 o 
   5  -2   1       36.15       33.37      1.97 o 
   6  -2   1      199.70      199.18      6.26 o 
   7  -2   1       78.31       78.33      5.93 o 
   8  -2   1      109.76      104.94      8.18 o 
   9  -2   1        0.03        2.69      5.28 o 
  -8  -1   1        0.15        0.21      5.50 o 
  -7  -1   1       11.61       11.20      3.26 o 
  -6  -1   1       32.66       33.26      3.80 o 
  -5  -1   1        0.08       -0.18      1.25 o 
  -4  -1   1        0.04       -1.35      0.90 o 
  -3  -1   1      323.05      346.18      4.76 o 
  -2  -1   1      350.39      343.32      4.04 o 
  -1  -1   1      963.91      903.69      9.84 o 
   0  -1   1     4515.59     3800.73     24.01 o 
   1  -1   1      506.11      486.28      6.40 o 
   2  -1   1     4500.92     4397.10     31.15 o 
   3  -1   1      138.46      130.71      2.73 o 
   4  -1   1      927.94      976.92      8.21 o 
   5  -1   1       34.69       35.33      2.44 o 
   6  -1   1       29.62       29.02      3.50 o 
   7  -1   1        0.70       -2.88      3.08 o 
   8  -1   1        3.61        2.62      4.39 o 
  -8   0   1        1.86        2.37      4.39 o 
  -7   0   1       21.96       33.88      7.90 o 
  -6   0   1       42.94       53.84      3.42 o 
  -5   0   1       46.41       40.40      2.12 o 
  -4   0   1      337.30      338.25      5.38 o 
  -3   0   1        0.20       -0.48      0.60 o 
  -2   0   1     1021.92     1039.98      6.61 o 
  -1   0   1      798.28      774.40      5.74 o 
   1   0   1      150.51      149.45      2.96 o 
   2   0   1     9769.42     9919.51     52.85 o 
   3   0   1      457.92      490.62      5.32 o 
   4   0   1     1291.87     1416.61     10.80 o 
   5   0   1       75.17       75.36      2.90 o 
   6   0   1      484.57      518.96      9.58 o 
   7   0   1        0.02       -1.27      3.63 o 
   8   0   1        3.92       -0.35      4.91 o 
  -8   1   1       26.41       33.11      6.30 o 
  -7   1   1       27.28       32.33      3.01 o 
  -6   1   1      117.10      113.79      4.10 o 
  -5   1   1        0.17       -0.60      0.93 o 
  -4   1   1        2.70        2.46      0.94 o 
  -3   1   1      166.14      154.08      2.65 o 
  -2   1   1     2414.80     2478.19     10.97 o 
  -1   1   1       11.82        9.48      0.98 o 
   0   1   1     2010.87     2045.33     18.96 o 
   1   1   1       50.92       52.32      1.86 o 
   2   1   1      918.89      993.97      8.41 o 
   3   1   1        5.36        2.97      0.81 o 
   4   1   1       31.41       31.04      2.27 o 
   5   1   1       36.89       34.09      3.52 o 
   6   1   1       21.68       16.65      3.39 o 
   7   1   1        0.12       -0.39      3.81 o 
  -8   2   1       40.53       48.01      5.14 o 
  -7   2   1       32.52       40.23      3.97 o 
  -6   2   1        6.12        8.21      2.09 o 
  -5   2   1       51.52       47.66      2.58 o 
  -4   2   1      229.16      227.06      7.26 o 
  -3   2   1      161.27      155.61      2.51 o 
  -2   2   1     3919.72     4066.80     23.28 o 
  -1   2   1     2049.54     2064.20     12.74 o 
   0   2   1      303.93      315.64      4.62 o 
   1   2   1       42.82       46.49      3.11 o 
   2   2   1      268.19      283.40      8.56 o 
   3   2   1       21.90       24.05      2.12 o 
   4   2   1       40.58       43.81      4.08 o 
   5   2   1        6.53        2.20      2.17 o 
   6   2   1        4.64        1.93      2.68 o 
   7   2   1        0.69       -0.75      4.82 o 
  -9   3   1       16.07       16.18      5.74 o 
  -8   3   1        1.84       -1.16      3.15 o 
  -7   3   1       30.16       44.25      4.07 o 
  -6   3   1        1.99        1.73      1.23 o 
  -5   3   1       66.60       64.92      2.38 o 
  -4   3   1        7.15        6.11      1.35 o 
  -3   3   1       38.77       33.94      2.47 o 
  -2   3   1       71.25       68.12      2.41 o 
  -1   3   1     1146.56     1231.52     14.89 o 
   0   3   1        1.06        0.75      0.96 o 
   1   3   1        2.34       -0.19      1.07 o 
   2   3   1       76.28       73.43      2.79 o 
   3   3   1       49.85       48.41      3.04 o 
   4   3   1        2.82        3.34      2.23 o 
   5   3   1       63.13       78.04      9.98 o 
   6   3   1       17.11       12.27      3.77 o 
  -9   4   1       52.24       50.39      8.25 o 
  -8   4   1        1.10        0.05      3.38 o 
  -7   4   1       51.79       57.88      7.18 o 
  -6   4   1       15.93       15.39      3.06 o 
  -5   4   1      104.26      106.13      2.81 o 
  -4   4   1       83.41       85.72      4.51 o 
  -3   4   1      423.49      443.41      5.20 o 
  -2   4   1       32.07       33.01      3.44 o 
  -1   4   1     1083.04     1163.95     16.41 o 
   0   4   1       93.82       95.55      5.05 o 
   1   4   1        2.11        1.62      1.43 o 
   2   4   1       17.13       17.13      2.13 o 
   3   4   1       34.79       34.75      3.07 o 
   4   4   1        4.58        3.07      2.50 o 
   5   4   1        0.31        2.75      2.83 o 
  -9   5   1       14.55       15.65      5.87 o 
  -8   5   1       43.00       41.55      7.34 o 
  -7   5   1        7.98       10.34      4.37 o 
  -6   5   1       38.16       49.46      6.50 o 
  -5   5   1       19.16       20.34      1.89 o 
  -4   5   1      223.71      209.43      3.99 o 
  -3   5   1       74.46       71.57      3.16 o 
  -2   5   1       14.12       12.80      2.84 o 
  -1   5   1      125.25      133.41      6.32 o 
   0   5   1        5.30        5.29      2.45 o 
   1   5   1       91.50      106.40      6.63 o 
   2   5   1       30.99       22.23      2.69 o 
   3   5   1       72.05       76.55      4.30 o 
   4   5   1        4.67       -0.16      2.65 o 
  -9   6   1        4.25        5.93      5.56 o 
  -8   6   1        4.78        3.31      4.11 o 
  -7   6   1       63.45       64.47      8.25 o 
  -6   6   1        1.39        1.51      2.83 o 
  -5   6   1        4.28        4.19      1.42 o 
  -4   6   1        1.12        0.50      1.17 o 
  -3   6   1       27.92       26.73      4.03 o 
  -2   6   1        2.56        1.38      2.34 o 
  -1   6   1        0.23       -0.95      2.26 o 
   0   6   1       11.05        6.89      3.69 o 
   1   6   1        8.21        5.14      2.30 o 
   2   6   1       17.44       19.69      3.36 o 
   3   6   1        4.81        2.71      2.87 o 
   4   6   1        0.45       -0.10      4.38 o 
  -9   7   1        0.07       -2.35      4.17 o 
  -8   7   1        4.80       -1.50      2.85 o 
  -7   7   1       20.87       14.34      4.93 o 
  -6   7   1        4.66        4.64      3.42 o 
  -5   7   1       40.10       36.27      3.64 o 
  -4   7   1        1.44       -1.18      1.33 o 
  -3   7   1       12.03        7.21      3.32 o 
  -2   7   1        5.55        0.53      2.50 o 
  -1   7   1        6.15        5.98      3.64 o 
   0   7   1      165.15      142.22      8.53 o 
   1   7   1        3.66        3.05      2.46 o 
   2   7   1       25.38       26.30      4.35 o 
  -9   8   1       16.01       13.47      5.87 o 
  -8   8   1        6.91       10.45      5.23 o 
  -7   8   1        0.43       -1.49      3.28 o 
  -6   8   1       32.83       37.50      6.45 o 
  -5   8   1       22.35       16.04      2.98 o 
  -4   8   1       53.04       56.23      4.50 o 
  -3   8   1        6.93        4.95      2.12 o 
  -2   8   1       11.46        4.17      3.68 o 
  -1   8   1       11.77        5.49      4.30 o 
   0   8   1        4.95        2.45      3.62 o 
   1   8   1       63.37       64.62     12.22 o 
  -8   9   1       30.61       32.33      7.45 o 
  -7   9   1        1.33       -0.18      3.63 o 
  -6   9   1       19.32       14.23      4.64 o 
  -5   9   1       30.17       19.10      4.76 o 
  -4   9   1        9.41        2.46      3.50 o 
  -3   9   1        1.97        0.26      3.47 o 
  -2   9   1        9.95        7.76      5.40 o 
  -1   9   1       54.82       71.23      6.54 o 
   0   9   1       30.37       42.65      5.68 o 
  -7  10   1        2.31       -1.59      3.63 o 
  -6  10   1        0.02       -1.87      3.34 o 
  -4  10   1        0.61        2.62      4.40 o 
  -3  10   1        0.13       -0.84      4.14 o 
  -2  10   1        0.57       -2.71      3.64 o 
   1 -10   2        0.34       -0.15      4.39 o 
   2 -10   2        0.28        0.66      4.34 o 
   4 -10   2        6.86        5.87      6.77 o 
   5 -10   2        0.51        0.63      5.16 o 
   7 -10   2        1.57       -1.67      4.33 o 
  -1  -9   2        0.24        1.55      3.91 o 
   0  -9   2        7.00        5.17      4.15 o 
   1  -9   2        4.01        1.75      3.79 o 
   2  -9   2       52.86       60.89      6.84 o 
   3  -9   2       10.87       13.69      2.88 o 
   4  -9   2       56.94       87.32      9.65 o 
   5  -9   2       15.20       21.44      5.77 o 
   6  -9   2       66.78       81.73      8.41 o 
   7  -9   2       25.21       23.62      6.54 o 
   8  -9   2        1.29        0.59      4.44 o 
  -2  -8   2        8.96        5.82      3.92 o 
  -1  -8   2       98.48      104.19      7.82 o 
   0  -8   2      164.32      148.90      8.52 o 
   1  -8   2       68.92       70.93      4.12 o 
   2  -8   2       42.83       57.19      9.37 o 
   3  -8   2       67.56       64.04      5.57 o 
   4  -8   2       11.12       13.36      4.39 o 
   5  -8   2       25.18       21.20      4.95 o 
   6  -8   2        7.94       14.38      4.35 o 
   7  -8   2        0.25       -2.12      2.18 o 
   8  -8   2        2.88        2.93      4.29 o 
  -3  -7   2       51.86       63.71      8.41 o 
  -2  -7   2       59.84       71.99      8.02 o 
  -1  -7   2       42.21       49.50      6.51 o 
   0  -7   2        9.10        3.93      2.98 o 
   1  -7   2      106.94       98.13      4.33 o 
   2  -7   2        0.12        0.02      1.55 o 
   3  -7   2        2.16       -0.54      1.21 o 
   4  -7   2       22.05       17.82      4.05 o 
   5  -7   2       26.27       29.75      4.93 o 
   6  -7   2        4.21        1.92      2.86 o 
   7  -7   2        0.83       -0.68      2.04 o 
   8  -7   2       17.90        4.66      4.46 o 
   9  -7   2       34.82       34.35      8.47 o 
  -4  -6   2        1.06       -4.01      3.30 o 
  -3  -6   2       19.70       17.91      5.18 o 
  -2  -6   2      132.77      128.68      7.70 o 
  -1  -6   2       17.67       14.42      3.89 o 
   0  -6   2       59.72       54.21      4.44 o 
   1  -6   2       78.14       83.32      3.51 o 
   2  -6   2      502.06      529.58      7.75 o 
   3  -6   2       61.09       68.77      2.32 o 
   4  -6   2      157.44      138.92      6.76 o 
   5  -6   2        0.38       -1.02      2.02 o 
   6  -6   2        0.31        3.95      2.88 o 
   7  -6   2       19.31       13.47      3.11 o 
   8  -6   2        3.69        2.63      3.10 o 
   9  -6   2        0.46       -4.05      4.31 o 
  -5  -5   2       34.80       41.43      7.09 o 
  -4  -5   2       27.58       26.16      5.47 o 
  -3  -5   2        1.63        3.37      3.13 o 
  -2  -5   2        4.47        5.97      2.71 o 
  -1  -5   2      322.88      313.20      9.69 o 
   0  -5   2       93.63       98.32      5.10 o 
   1  -5   2      158.15      160.13      4.11 o 
   2  -5   2      114.97      136.08      3.37 o 
   3  -5   2        2.44        1.49      1.90 o 
   4  -5   2      401.96      411.76     10.40 o 
   5  -5   2       40.88       51.74      4.98 o 
   6  -5   2        8.43        7.26      2.43 o 
   7  -5   2        1.33       -1.07      2.12 o 
   8  -5   2       39.05       51.37     12.33 o 
   9  -5   2        2.70        3.21      3.86 o 
  -6  -4   2        1.01       -0.99      3.80 o 
  -5  -4   2       46.14       65.91      7.53 o 
  -4  -4   2        5.49        7.30      3.41 o 
  -3  -4   2        5.30        3.17      2.56 o 
  -2  -4   2      162.94      177.70      7.31 o 
  -1  -4   2       39.53       40.10      4.33 o 
   0  -4   2       20.95       21.76      2.89 o 
   1  -4   2        1.89        4.50      1.62 o 
   2  -4   2       44.62       49.03      2.01 o 
   3  -4   2      157.40      157.21      2.68 o 
   4  -4   2       48.98       43.51      3.52 o 
   5  -4   2       36.28       37.78      4.51 o 
   6  -4   2       28.92       28.74      3.52 o 
   7  -4   2        3.64        3.68      2.51 o 
   8  -4   2        0.01       -1.06      2.56 o 
   9  -4   2        0.06       -3.82      4.42 o 
  -7  -3   2        1.48        2.13      3.39 o 
  -6  -3   2       10.34        5.94      2.89 o 
  -5  -3   2        5.69        4.52      2.44 o 
  -4  -3   2      221.65      221.84      6.46 o 
  -3  -3   2        0.00       -0.29      1.70 o 
  -2  -3   2       13.15       11.46      2.61 o 
  -1  -3   2       15.62       18.61      2.65 o 
   0  -3   2      183.45      179.16      5.04 o 
   1  -3   2      288.84      267.32      5.11 o 
   2  -3   2      111.56      110.88      3.39 o 
   3  -3   2       29.84       21.35      2.76 o 
   4  -3   2       21.32       29.65      3.67 o 
   5  -3   2       67.08       61.53      3.46 o 
   6  -3   2        0.04        0.28      1.79 o 
   7  -3   2       33.58       44.57      7.24 o 
   8  -3   2       15.83        7.72      4.65 o 
   9  -3   2        0.47       -4.87      4.35 o 
  -7  -2   2        3.23        2.66      2.78 o 
  -6  -2   2       36.34       31.55      3.87 o 
  -5  -2   2      122.35      116.66      5.66 o 
  -4  -2   2      181.57      181.00      5.96 o 
  -3  -2   2       20.47       21.34      2.37 o 
  -2  -2   2       18.61       14.63      2.42 o 
  -1  -2   2     1220.00     1172.57     13.46 o 
   0  -2   2      126.67      108.99      3.26 o 
   1  -2   2       30.72       27.54      1.31 o 
   2  -2   2       49.48       43.93      2.79 o 
   3  -2   2      104.81       97.39      4.57 o 
   4  -2   2      138.23      133.27      2.92 o 
   5  -2   2       57.25       55.45      6.38 o 
   6  -2   2      446.46      468.28      9.83 o 
   7  -2   2        5.35        3.36      3.70 o 
   8  -2   2       50.08       55.11      7.76 o 
  -8  -1   2        9.47       13.32      6.16 o 
  -7  -1   2       23.00       20.77      3.78 o 
  -6  -1   2        3.76        0.56      1.57 o 
  -5  -1   2       11.34       13.75      2.12 o 
  -4  -1   2      322.60      356.64      5.55 o 
  -3  -1   2      178.76      181.36      3.49 o 
  -2  -1   2     1532.60     1484.84     15.65 o 
  -1  -1   2      237.39      225.42      4.80 o 
   0  -1   2       31.85       31.37      2.98 o 
   1  -1   2       35.39       32.95      2.11 o 
   2  -1   2      282.31      321.78      3.90 o 
   3  -1   2       18.40       15.82      1.21 o 
   4  -1   2     1589.10     1648.10     11.28 o 
   5  -1   2       95.11       94.26      3.03 o 
   6  -1   2      572.24      584.64     16.19 o 
   7  -1   2        1.04        1.67      3.58 o 
   8  -1   2       42.75       54.43      8.11 o 
  -8   0   2        0.04       -1.69      4.03 o 
  -7   0   2        0.59       -0.92      1.69 o 
  -6   0   2        0.36       -0.71      1.43 o 
  -5   0   2        1.24        0.90      1.19 o 
  -4   0   2        1.51        1.03      0.94 o 
  -3   0   2      622.66      647.04      6.07 o 
  -2   0   2       23.81       18.42      1.55 o 
  -1   0   2      377.50      372.88      4.73 o 
   0   0   2      593.44      613.17      5.11 o 
   1   0   2      358.28      353.00      4.40 o 
   2   0   2      498.48      484.50      5.99 o 
   3   0   2       18.73       20.45      1.35 o 
   4   0   2      288.52      301.99      4.90 o 
   5   0   2        2.04        3.84      2.06 o 
   6   0   2        7.75        6.64      4.06 o 
   7   0   2       23.74       28.17      6.14 o 
  -8   1   2        2.45       -4.26      2.84 o 
  -7   1   2        5.34        6.43      2.26 o 
  -6   1   2       12.23       11.43      3.30 o 
  -5   1   2      197.67      196.85      5.92 o 
  -4   1   2      313.41      304.59      4.36 o 
  -3   1   2      269.47      283.38      3.46 o 
  -2   1   2     5056.59     5066.95     75.65 o 
  -1   1   2     1793.94     1833.98     13.67 o 
   0   1   2      197.58      174.97      3.17 o 
   1   1   2       31.04       26.81      1.96 o 
   2   1   2       49.20       52.93      1.60 o 
   3   1   2       78.08       72.14      1.97 o 
   4   1   2      133.80      133.04      3.73 o 
   5   1   2       12.04       10.25      4.12 o 
   6   1   2        6.11        2.49      3.61 o 
   7   1   2        0.53       -2.47      4.85 o 
  -9   2   2        7.25       10.38      4.68 o 
  -8   2   2        3.73        3.62      3.73 o 
  -7   2   2        0.01       -0.16      1.37 o 
  -6   2   2      154.85      151.69      3.77 o 
  -5   2   2      157.53      170.53      3.51 o 
  -4   2   2        0.70        1.87      0.97 o 
  -3   2   2       32.19       25.61      1.99 o 
  -2   2   2     9094.04     9215.45     59.79 o 
  -1   2   2     1534.35     1577.74      8.78 o 
   0   2   2        0.08        0.14      0.73 o 
   1   2   2       10.38        7.43      1.50 o 
   2   2   2       40.96       41.55      2.50 o 
   3   2   2       12.94       13.37      1.91 o 
   4   2   2       74.30       71.36      3.24 o 
   5   2   2        0.06       -0.60      2.14 o 
   6   2   2       13.11       12.90      5.97 o 
  -9   3   2        8.51        7.88      4.86 o 
  -8   3   2       37.29       42.30      7.15 o 
  -7   3   2        1.51       -1.51      1.59 o 
  -6   3   2        1.70        5.42      4.08 o 
  -5   3   2       42.41       37.59      2.51 o 
  -4   3   2      324.24      313.84      4.35 o 
  -3   3   2        5.21        6.08      0.90 o 
  -2   3   2      550.34      586.14      9.36 o 
  -1   3   2        1.75        0.32      0.67 o 
   0   3   2      582.12      606.80      5.44 o 
   1   3   2      272.57      292.11      6.32 o 
   2   3   2        4.40        2.69      2.01 o 
   3   3   2       20.05       15.12      2.19 o 
   4   3   2        0.80       -1.07      1.58 o 
   5   3   2       22.90       21.28      3.89 o 
   6   3   2        0.01       -3.31      2.91 o 
  -9   4   2       37.24       48.55      8.33 o 
  -8   4   2        0.20       -0.45      3.29 o 
  -7   4   2        9.09       10.30      4.14 o 
  -6   4   2       29.55       27.89      4.88 o 
  -5   4   2        4.52        3.89      1.22 o 
  -4   4   2      142.59      140.58      2.92 o 
  -3   4   2      875.95      962.21     11.03 o 
  -2   4   2        4.92        2.13      1.19 o 
  -1   4   2       81.73       94.94      4.73 o 
   0   4   2      223.67      225.42      3.66 o 
   1   4   2      428.23      475.13      8.91 o 
   2   4   2       57.43       61.72      4.64 o 
   3   4   2      109.15      105.59      4.17 o 
   4   4   2       29.87       35.04      3.53 o 
   5   4   2       15.91       15.51      3.79 o 
  -9   5   2        0.27       -0.21      3.94 o 
  -8   5   2        1.86       -0.91      3.57 o 
  -7   5   2       18.06       19.05      5.11 o 
  -6   5   2       42.76       53.39      4.02 o 
  -5   5   2        1.08       -0.88      1.42 o 
  -4   5   2      173.87      172.06      3.64 o 
  -3   5   2       46.98       47.83      2.81 o 
  -2   5   2      220.85      237.80      5.57 o 
  -1   5   2       18.45       23.02      5.42 o 
   0   5   2      100.27       90.10      5.84 o 
   1   5   2       18.77       17.43      3.01 o 
   2   5   2       56.36       48.85      7.06 o 
   3   5   2       12.39        8.63      2.33 o 
   4   5   2        0.01       -2.46      2.66 o 
  -9   6   2        0.28       -2.47      4.02 o 
  -8   6   2       37.27       49.98      8.03 o 
  -7   6   2        1.45       -0.03      2.95 o 
  -6   6   2       42.46       59.03      7.57 o 
  -5   6   2        0.18       -2.08      1.50 o 
  -4   6   2       81.21       84.94      2.97 o 
  -3   6   2       22.89       24.92      5.18 o 
  -2   6   2      163.47      149.91      4.77 o 
  -1   6   2        9.64        6.55      3.10 o 
   0   6   2        5.56        3.73      3.40 o 
   1   6   2       34.01       27.56      5.65 o 
   2   6   2        0.68       -1.94      2.10 o 
   3   6   2        2.24        1.54      3.05 o 
  -9   7   2       28.00       20.49      6.66 o 
  -8   7   2        1.27       -1.22      3.38 o 
  -7   7   2        2.56        1.78      3.61 o 
  -6   7   2       16.41       13.71      4.41 o 
  -5   7   2        1.63       -0.49      1.87 o 
  -4   7   2       10.07        6.25      2.25 o 
  -3   7   2       14.25        7.86      3.13 o 
  -2   7   2        6.57        9.20      3.65 o 
  -1   7   2       40.50       37.86      6.16 o 
   0   7   2        8.37        7.63      4.47 o 
   1   7   2        0.14       -3.19      2.23 o 
   2   7   2       13.73       19.17      4.01 o 
  -9   8   2        0.08        0.25      4.12 o 
  -8   8   2       14.23       16.18      5.92 o 
  -7   8   2       23.07       25.50      6.20 o 
  -6   8   2       47.95       56.63      7.52 o 
  -5   8   2        6.18        1.57      2.05 o 
  -4   8   2       49.26       43.81      4.17 o 
  -3   8   2        9.54        9.57      4.06 o 
  -2   8   2       58.38       52.37      7.08 o 
  -1   8   2        2.00        1.13      3.64 o 
   1   8   2        0.90        0.67      2.76 o 
  -8   9   2        0.00       -1.42      4.18 o 
  -7   9   2        4.99        8.98      4.88 o 
  -6   9   2        3.43        2.70      3.39 o 
  -5   9   2       21.73       16.43      5.31 o 
  -4   9   2        3.27        2.52      4.00 o 
  -3   9   2        0.03       -2.50      3.25 o 
  -2   9   2        0.02       -2.20      3.80 o 
  -1   9   2        6.38        1.73      4.41 o 
  -7  10   2        2.70        3.81      4.55 o 
  -6  10   2        1.02       -2.46      3.19 o 
  -4  10   2       11.42        1.39      4.57 o 
  -3  10   2        8.59        8.44      5.49 o 
   1 -10   3       12.52       22.42      6.38 o 
   2 -10   3        2.50        1.77      4.07 o 
   3 -10   3        2.56       -0.63      6.32 o 
   4 -10   3        2.29        2.13      6.16 o 
   5 -10   3        0.81       -0.22      4.69 o 
   6 -10   3        7.14        5.96      5.41 o 
  -1  -9   3        3.07       -0.03      4.22 o 
   0  -9   3        6.09        2.26      3.83 o 
   1  -9   3       48.84       69.66      7.62 o 
   2  -9   3       50.99       53.45      6.71 o 
   3  -9   3        9.25        8.40      5.74 o 
   4  -9   3       20.47       34.02      6.98 o 
   5  -9   3       34.92       40.53      6.93 o 
   6  -9   3        3.28        3.21      3.98 o 
   7  -9   3        1.52        2.40      4.27 o 
   8  -9   3       32.92       25.00      6.92 o 
  -2  -8   3        2.29        4.51      4.27 o 
  -1  -8   3        0.59       -3.00      3.33 o 
   0  -8   3        3.83        2.83      3.38 o 
   1  -8   3       23.10       17.83      4.17 o 
   2  -8   3        4.60        7.76      3.20 o 
   3  -8   3      171.88      199.56     10.84 o 
   4  -8   3       57.75       71.49      8.15 o 
   5  -8   3       97.25       95.61      7.00 o 
   6  -8   3       61.88       75.94      7.69 o 
   7  -8   3       25.89       25.83      5.64 o 
   8  -8   3        0.01       -3.48      2.93 o 
  -3  -7   3       46.48       54.27      7.86 o 
  -2  -7   3        3.08        1.52      3.10 o 
  -1  -7   3      122.13      128.22      7.89 o 
   0  -7   3       78.72       78.73      5.73 o 
   1  -7   3      289.95      275.87      9.37 o 
   2  -7   3       83.53       83.44      5.00 o 
   3  -7   3       93.68      101.23      6.99 o 
   4  -7   3       31.23       40.32      5.88 o 
   5  -7   3        0.14        0.01      2.51 o 
   6  -7   3        6.41        8.69      3.59 o 
   7  -7   3        8.71        7.79      4.08 o 
   8  -7   3        1.26        2.46      3.03 o 
  -5  -6   3        1.86        0.26      4.14 o 
  -4  -6   3        1.08        1.63      3.68 o 
  -3  -6   3        0.86        4.56      3.66 o 
  -2  -6   3      171.09      154.11      8.37 o 
  -1  -6   3       56.83       62.28      6.53 o 
   0  -6   3       45.08       43.59      5.25 o 
   1  -6   3        0.78        0.09      1.71 o 
   2  -6   3        0.00        2.01      1.88 o 
   3  -6   3        0.61       -1.55      1.23 o 
   4  -6   3       46.70       55.61      4.84 o 
   5  -6   3       25.12       24.48      4.12 o 
   6  -6   3        6.14        4.48      3.17 o 
   7  -6   3       12.37       11.03      3.22 o 
   8  -6   3        0.02        0.08      2.85 o 
   9  -6   3        3.35       -2.82      2.94 o 
  -5  -5   3        0.05       -4.29      3.21 o 
  -4  -5   3       90.21       90.60      6.89 o 
  -3  -5   3       64.55       58.28      6.70 o 
  -2  -5   3       50.62       56.88      5.99 o 
  -1  -5   3       20.66       21.36      4.02 o 
   0  -5   3       12.59       13.96      3.02 o 
   1  -5   3      405.32      403.64      9.04 o 
   2  -5   3       87.82       91.34      3.17 o 
   3  -5   3       18.26       18.52      4.87 o 
   4  -5   3        4.47        2.95      2.16 o 
   5  -5   3        1.97       -0.36      2.11 o 
   6  -5   3       24.63       26.27      4.97 o 
   7  -5   3       18.31       15.21      3.42 o 
   8  -5   3       35.12       36.94     14.67 o 
   9  -5   3        0.21        4.02      3.68 o 
  -6  -4   3        2.53        0.99      4.41 o 
  -5  -4   3        0.38        4.45      3.67 o 
  -4  -4   3       10.12        0.73      2.71 o 
  -3  -4   3       76.36       77.37      5.44 o 
  -2  -4   3      240.62      255.77      8.64 o 
  -1  -4   3      143.39      159.72      6.27 o 
   0  -4   3       90.86       92.62      4.33 o 
   1  -4   3       39.31       36.66      2.52 o 
   2  -4   3        9.98       10.67      1.35 o 
   3  -4   3        8.11        9.01      2.43 o 
   4  -4   3       36.23       34.27      4.09 o 
   5  -4   3        9.56        8.88      3.17 o 
   6  -4   3       35.08       39.14      6.32 o 
   7  -4   3       11.86       11.37      3.47 o 
   8  -4   3        1.35        1.84      3.00 o 
  -7  -3   3       19.16       17.04      6.05 o 
  -6  -3   3        0.09       -2.22      3.09 o 
  -5  -3   3        1.87        3.17      3.10 o 
  -4  -3   3       40.47       53.95      5.80 o 
  -3  -3   3      311.63      325.27      9.71 o 
  -2  -3   3       87.73       94.44      4.83 o 
  -1  -3   3      122.54      131.20      5.03 o 
   0  -3   3      150.45      171.71      4.93 o 
   1  -3   3       60.62       67.96      3.16 o 
   2  -3   3       10.05       14.02      1.30 o 
   3  -3   3      242.30      241.21      7.45 o 
   4  -3   3      300.78      307.69      9.29 o 
   5  -3   3       19.53       10.70      3.54 o 
   6  -3   3       69.29       63.45      3.97 o 
   7  -3   3       22.51       21.20      3.75 o 
   8  -3   3       29.86       36.62      6.86 o 
  -7  -2   3        4.27        1.54      3.82 o 
  -6  -2   3       84.90       83.48      7.53 o 
  -5  -2   3       75.08       79.74      5.57 o 
  -4  -2   3       16.12       10.92      2.89 o 
  -3  -2   3      130.89      122.97      5.59 o 
  -2  -2   3      479.63      512.73      9.95 o 
  -1  -2   3       24.77       26.09      2.64 o 
   0  -2   3        0.61        0.20      1.10 o 
   1  -2   3     1352.60     1346.63     17.18 o 
   2  -2   3      107.27       91.42      2.04 o 
   3  -2   3       29.76       32.41      3.93 o 
   4  -2   3      320.58      332.15      4.88 o 
   5  -2   3       30.60       34.55      8.13 o 
   6  -2   3       88.08       90.34      8.60 o 
   7  -2   3       13.54       16.53      5.20 o 
   8  -2   3       57.75       69.60      9.40 o 
  -8  -1   3        3.48        6.01      3.47 o 
  -7  -1   3        8.80        9.52      2.37 o 
  -6  -1   3        2.84        1.84      1.64 o 
  -5  -1   3       62.61       62.76      2.82 o 
  -4  -1   3       40.72       42.56      2.63 o 
  -3  -1   3       18.46       20.48      2.95 o 
  -2  -1   3      254.77      247.34      6.32 o 
  -1  -1   3       36.50       38.88      2.45 o 
   0  -1   3     4698.28     4708.62     22.00 o 
   1  -1   3      143.75      132.20      2.69 o 
   2  -1   3      705.27      732.07      7.63 o 
   3  -1   3        8.08       12.72      1.64 o 
   4  -1   3        4.36        3.45      1.01 o 
   5  -1   3       73.02       75.29      3.94 o 
   6  -1   3       14.27       11.19      4.51 o 
   7  -1   3        9.91       12.46      4.90 o 
   8  -1   3       56.70       60.27      9.27 o 
  -8   0   3        0.46       -3.27      2.31 o 
  -7   0   3       41.33       44.44      3.55 o 
  -6   0   3        4.51        5.33      1.68 o 
  -5   0   3        0.01       -0.48      1.09 o 
  -4   0   3       48.53       51.70      2.10 o 
  -3   0   3       96.70       90.11      3.09 o 
  -2   0   3      141.74      131.84      4.66 o 
  -1   0   3      322.41      297.09      6.26 o 
   0   0   3       34.58       31.73      1.47 o 
   1   0   3      280.84      318.75      4.83 o 
   2   0   3      316.65      323.63      5.34 o 
   3   0   3        0.34       -0.74      0.88 o 
   4   0   3       49.84       49.52      2.48 o 
   5   0   3       59.60       55.80      3.63 o 
   6   0   3      124.28      132.27      8.97 o 
   7   0   3        5.24        6.35      4.53 o 
  -9   1   3       22.25       34.25      7.26 o 
  -8   1   3       56.66       75.28      5.52 o 
  -7   1   3       22.68       25.42      3.46 o 
  -6   1   3       87.29       91.37      3.37 o 
  -5   1   3       71.62       67.68      2.47 o 
  -4   1   3      168.20      150.72      3.02 o 
  -3   1   3      319.58      289.79      5.31 o 
  -2   1   3      117.44      127.79      3.39 o 
  -1   1   3      187.01      207.05      2.73 o 
   0   1   3       24.05       25.20      1.85 o 
   1   1   3       18.17       15.39      1.74 o 
   2   1   3      228.82      227.29      5.55 o 
   3   1   3       22.66       18.52      3.91 o 
   4   1   3      211.72      225.87      5.02 o 
   5   1   3        3.74        2.69      3.31 o 
   6   1   3        1.18       -3.21      3.36 o 
   7   1   3        2.59       -1.13      4.50 o 
  -9   2   3        0.00        0.03      3.81 o 
  -8   2   3       11.58       10.99      4.54 o 
  -7   2   3        2.73        2.66      1.89 o 
  -6   2   3        0.42       -0.43      1.49 o 
  -5   2   3       16.44       15.09      2.17 o 
  -4   2   3      131.78      144.52      2.52 o 
  -3   2   3       16.29       15.29      3.78 o 
  -2   2   3      285.33      256.73      4.82 o 
  -1   2   3      284.59      265.96      3.48 o 
   0   2   3      350.90      380.95      6.03 o 
   1   2   3        3.33        3.28      1.59 o 
   2   2   3      128.84      136.36      4.77 o 
   3   2   3       19.05       21.63      2.96 o 
   4   2   3      213.08      219.98      6.75 o 
   5   2   3       56.61       56.51      5.32 o 
   6   2   3        0.96       -2.32      3.91 o 
  -9   3   3       21.12       15.11      5.66 o 
  -8   3   3        9.02        8.56      4.14 o 
  -7   3   3        4.06        3.66      1.98 o 
  -6   3   3       27.80       25.12      6.14 o 
  -5   3   3      147.58      148.10      6.71 o 
  -4   3   3      816.60      821.16     10.36 o 
  -3   3   3      272.20      264.95      5.52 o 
  -2   3   3      189.10      196.41      4.54 o 
  -1   3   3        0.07       -0.55      0.64 o 
   0   3   3        4.96        2.32      1.22 o 
   1   3   3      110.66      122.25      4.41 o 
   2   3   3      176.44      177.94      5.72 o 
   3   3   3      131.33      132.83      8.16 o 
   4   3   3       34.20       30.06      3.18 o 
   5   3   3       12.20       12.54      3.43 o 
  -9   4   3        0.29       -4.14      3.66 o 
  -8   4   3        1.28        0.32      3.27 o 
  -7   4   3       33.72       26.06      3.10 o 
  -6   4   3        6.74        3.53      3.91 o 
  -5   4   3        2.53        1.51      1.35 o 
  -4   4   3     1513.49     1605.70     15.70 o 
  -3   4   3      804.39      816.96     10.57 o 
  -2   4   3       12.21       10.69      3.03 o 
  -1   4   3       57.39       49.79      2.01 o 
   0   4   3       83.14       85.43      3.84 o 
   1   4   3        3.50        2.89      1.95 o 
   2   4   3        0.66        0.12      2.03 o 
   3   4   3        8.17        7.35      2.14 o 
   4   4   3       21.09       25.81      5.10 o 
   5   4   3        1.28       -0.75      2.81 o 
  -9   5   3       10.24       11.24      5.17 o 
  -8   5   3        2.65        4.57      3.92 o 
  -7   5   3        0.12       -1.09      1.79 o 
  -6   5   3       30.73       27.45      3.23 o 
  -5   5   3       15.39       19.40      3.08 o 
  -4   5   3       22.17       27.01      8.25 o 
  -3   5   3       31.88       34.57      4.09 o 
  -2   5   3        0.36        0.06      1.29 o 
  -1   5   3        1.55        1.27      2.27 o 
   0   5   3        1.26       -0.14      1.58 o 
   1   5   3        0.10       -1.84      1.77 o 
   2   5   3        1.45        2.10      2.44 o 
   3   5   3        3.29        2.71      2.19 o 
   4   5   3       11.92        8.36      2.80 o 
  -9   6   3       43.75       40.80      8.13 o 
  -8   6   3        1.21        1.19      3.53 o 
  -7   6   3       53.91       59.23      7.94 o 
  -6   6   3       16.40       10.49      2.66 o 
  -5   6   3       11.71        6.70      3.91 o 
  -4   6   3        8.36        7.40      2.14 o 
  -3   6   3       45.39       56.40      3.66 o 
  -2   6   3        0.90        0.43      2.40 o 
  -1   6   3       62.34       67.47      7.27 o 
   0   6   3       18.66       14.46      4.36 o 
   1   6   3       28.48       34.48      6.51 o 
   2   6   3       35.65       45.12      7.94 o 
   3   6   3        6.55        6.42      2.78 o 
  -9   7   3       14.18       11.24      5.93 o 
  -8   7   3        6.00        4.88      4.45 o 
  -7   7   3       39.68       32.04      6.55 o 
  -6   7   3        3.59        2.86      2.49 o 
  -5   7   3       30.89       28.03      3.62 o 
  -4   7   3       20.94       14.48      7.07 o 
  -3   7   3        3.32        2.24      2.93 o 
  -2   7   3       76.58       74.12      6.25 o 
  -1   7   3        3.24       -0.88      2.88 o 
   0   7   3       18.70       22.96      5.99 o 
   1   7   3        3.62        8.14      4.93 o 
  -9   8   3       50.26       41.94      8.83 o 
  -8   8   3        0.00       -2.34      4.00 o 
  -7   8   3       26.99       33.69      6.95 o 
  -6   8   3        0.87       -0.75      2.33 o 
  -5   8   3        5.90        4.44      2.49 o 
  -4   8   3       14.93        7.54      4.33 o 
  -3   8   3        7.28        2.74      3.59 o 
  -2   8   3       46.82       55.67      7.47 o 
  -1   8   3        0.93       -2.13      2.94 o 
   0   8   3        2.69       -5.22      3.56 o 
  -8   9   3        0.61       -3.33      3.98 o 
  -7   9   3        4.66        1.63      3.79 o 
  -6   9   3        5.16        3.85      4.01 o 
  -5   9   3        8.93        9.28      4.82 o 
  -4   9   3       20.96       11.41      4.98 o 
  -3   9   3        0.78       -2.25      3.56 o 
  -2   9   3        6.93        3.77      4.48 o 
  -5  10   3        1.62        0.69      4.90 o 
   1 -10   4        2.70        6.80      5.08 o 
   3 -10   4       32.78       70.00     11.05 o 
   4 -10   4        7.34        8.65      6.69 o 
   5 -10   4       16.43       19.09      7.00 o 
   6 -10   4        9.30       18.35      6.67 o 
  -1  -9   4        0.95       -2.81      3.58 o 
   0  -9   4        2.67        0.23      3.90 o 
   1  -9   4        1.77        1.24      3.77 o 
   3  -9   4      118.38      129.61     10.29 o 
   4  -9   4       39.89       70.22      9.00 o 
   5  -9   4       70.74       89.40      9.60 o 
   6  -9   4        2.04       -4.91      3.41 o 
   7  -9   4       66.20       74.09      8.91 o 
  -2  -8   4        4.35        2.92      4.17 o 
  -1  -8   4        7.93        7.17      4.55 o 
   0  -8   4       10.37       12.74      4.36 o 
   1  -8   4       25.98       31.76      5.08 o 
   2  -8   4       31.03       32.04      4.79 o 
   3  -8   4       36.84       49.39      7.76 o 
   4  -8   4       35.67       59.99      7.55 o 
   5  -8   4        2.24       -2.54      3.58 o 
   6  -8   4        0.67       -0.29      3.36 o 
   7  -8   4       20.24       14.93      5.25 o 
   8  -8   4        6.10        6.13      3.57 o 
  -4  -7   4       28.80       26.99      6.63 o 
  -3  -7   4        0.46        1.33      4.06 o 
  -2  -7   4       65.21       82.84      8.42 o 
  -1  -7   4       29.04       14.83      4.30 o 
   0  -7   4      220.46      227.49      9.36 o 
   1  -7   4      133.12      118.62      6.41 o 
   2  -7   4        7.62        8.97      2.48 o 
   3  -7   4      111.75      100.84      7.48 o 
   4  -7   4        0.90        2.53      3.10 o 
   5  -7   4      124.42      115.90      7.34 o 
   6  -7   4       37.49       38.18      6.00 o 
   7  -7   4       13.25        9.87      5.00 o 
   8  -7   4        3.91        2.04      3.08 o 
  -5  -6   4        0.23       -0.03      3.98 o 
  -4  -6   4       34.82       40.03      6.73 o 
  -3  -6   4       26.19       29.64      5.45 o 
  -2  -6   4        6.13        4.56      3.38 o 
  -1  -6   4        4.01        2.23      2.93 o 
   0  -6   4        0.59       -0.79      1.99 o 
   1  -6   4        1.74        1.55      2.24 o 
   2  -6   4       42.41       49.19      6.09 o 
   3  -6   4       10.10       13.54      4.04 o 
   4  -6   4        0.13       -0.76      2.29 o 
   5  -6   4        9.05       11.56      3.60 o 
   6  -6   4       20.18       23.12      5.02 o 
   7  -6   4        7.79        7.88      4.88 o 
   8  -6   4       15.98       13.00      6.34 o 
  -5  -5   4        0.48        1.38      3.52 o 
  -4  -5   4       22.08       16.62      4.86 o 
  -3  -5   4        0.21        1.36      2.77 o 
  -2  -5   4      164.51      146.07      7.41 o 
  -1  -5   4       10.32       13.50      3.46 o 
   0  -5   4       75.76       64.82      4.17 o 
   1  -5   4       34.69       37.81      3.03 o 
   2  -5   4        0.02       -1.25      1.00 o 
   3  -5   4       47.29       49.71      5.50 o 
   4  -5   4       19.17       24.70      4.10 o 
   5  -5   4        0.54       -1.03      2.18 o 
   6  -5   4       12.03       13.48      4.19 o 
   7  -5   4       45.36       45.74     12.68 o 
   8  -5   4        1.88       -2.50      3.10 o 
  -6  -4   4       30.78       30.39      6.24 o 
  -5  -4   4        4.39        5.69      3.42 o 
  -4  -4   4       98.49       93.56      6.41 o 
  -3  -4   4      219.47      217.28      8.75 o 
  -2  -4   4        3.44        2.56      2.40 o 
  -1  -4   4       65.70       66.03      4.18 o 
   0  -4   4     1524.88     1651.44     18.74 o 
   1  -4   4       96.74      101.66      4.46 o 
   2  -4   4      865.31      907.28      8.50 o 
   3  -4   4       95.51       92.55      5.20 o 
   4  -4   4       56.50       57.84      4.61 o 
   5  -4   4        3.70        2.66      2.83 o 
   6  -4   4       23.92       38.95      5.93 o 
   7  -4   4        4.35        3.99      2.63 o 
   8  -4   4        0.03       -5.86      3.90 o 
  -7  -3   4        6.67        4.26      4.52 o 
  -6  -3   4       20.91       18.10      4.96 o 
  -5  -3   4       72.43       63.88      5.61 o 
  -4  -3   4        0.25        0.10      2.28 o 
  -3  -3   4       71.10       69.56      4.74 o 
  -2  -3   4      242.13      235.70      7.59 o 
  -1  -3   4      643.02      706.24     11.96 o 
   0  -3   4        4.70        4.13      1.24 o 
   1  -3   4       13.47       13.37      1.55 o 
   2  -3   4      183.30      179.15      5.79 o 
   3  -3   4        1.15       -1.43      1.71 o 
   4  -3   4        1.66        4.25      2.51 o 
   5  -3   4       20.14       20.46      4.73 o 
   6  -3   4        1.09       -0.05      2.12 o 
   7  -3   4        3.94        1.16      3.93 o 
   8  -3   4        4.96        5.01      4.39 o 
  -7  -2   4        3.93        0.31      3.89 o 
  -6  -2   4        8.82        8.08      3.64 o 
  -5  -2   4        2.26        0.73      2.51 o 
  -4  -2   4       50.54       53.72      4.37 o 
  -3  -2   4        0.76       -0.28      1.59 o 
  -2  -2   4      119.17      125.49      5.17 o 
  -1  -2   4      189.21      200.68      5.82 o 
   0  -2   4      359.81      368.43      5.32 o 
   1  -2   4        1.92        0.28      0.87 o 
   2  -2   4      110.64      102.73      2.67 o 
   3  -2   4      169.75      168.52      3.52 o 
   4  -2   4        1.94        0.97      2.36 o 
   5  -2   4       35.25       43.12      4.00 o 
   6  -2   4        3.77        5.83      3.84 o 
   7  -2   4        1.05        0.98      3.82 o 
  -8  -1   4        4.27       -5.37      3.58 o 
  -7  -1   4        2.34       -0.41      3.46 o 
  -6  -1   4       45.52       43.12      4.09 o 
  -5  -1   4      122.78      117.76      4.69 o 
  -4  -1   4        0.64       -0.50      1.80 o 
  -3  -1   4      162.74      173.65      6.30 o 
  -2  -1   4      109.17      113.47      4.63 o 
  -1  -1   4      394.85      377.31      5.23 o 
   0  -1   4      228.71      226.60      3.98 o 
   1  -1   4      166.84      170.76      3.58 o 
   2  -1   4        5.70        2.37      1.31 o 
   3  -1   4      329.60      347.14      5.96 o 
   4  -1   4      155.47      144.87      7.47 o 
   5  -1   4       40.98       54.34      6.75 o 
   6  -1   4        0.00       -4.29      2.94 o 
   7  -1   4        0.28       -1.75      3.78 o 
  -8   0   4        2.09       -1.02      2.44 o 
  -7   0   4        1.82       -2.08      1.88 o 
  -6   0   4       83.16       82.36      4.26 o 
  -5   0   4       35.21       34.96      4.99 o 
  -4   0   4        1.68        1.55      1.54 o 
  -3   0   4       64.90       49.67      2.69 o 
  -2   0   4       48.88       39.09      1.67 o 
  -1   0   4      187.67      178.76      4.83 o 
   0   0   4        2.01        0.93      0.89 o 
   1   0   4      158.97      143.88      3.67 o 
   2   0   4      100.06      106.93      3.47 o 
   3   0   4        3.07        3.71      1.49 o 
   4   0   4       18.33       18.01      4.08 o 
   5   0   4       10.56       12.08      4.44 o 
   6   0   4        0.39       -3.94      3.50 o 
   7   0   4        0.15       -1.74      4.25 o 
  -9   1   4        1.36       -0.25      4.16 o 
  -8   1   4        2.47        1.06      2.30 o 
  -7   1   4        1.52        1.32      2.03 o 
  -6   1   4        1.45       -1.88      1.43 o 
  -5   1   4      403.44      424.41      8.01 o 
  -4   1   4       24.41       26.37      2.60 o 
  -3   1   4       50.28       47.08      2.45 o 
  -2   1   4      951.50      934.45      6.50 o 
  -1   1   4        2.75        0.28      0.78 o 
   0   1   4       35.97       46.79      2.23 o 
   1   1   4       75.51       64.83      2.88 o 
   2   1   4      142.04      137.87      4.37 o 
   3   1   4        8.34       10.01      2.24 o 
   4   1   4       87.20       83.42      4.88 o 
   5   1   4       28.87       18.61      5.32 o 
   6   1   4        3.32        0.42      4.02 o 
  -9   2   4        0.21       -3.52      3.19 o 
  -8   2   4        8.70        2.50      2.32 o 
  -7   2   4        2.92       -0.12      1.74 o 
  -6   2   4      109.14      110.13      4.51 o 
  -5   2   4        1.41       -0.36      1.25 o 
  -4   2   4      302.88      340.82      6.72 o 
  -3   2   4       26.38       23.04      3.04 o 
  -2   2   4      321.97      326.77      3.84 o 
  -1   2   4      191.24      188.81      3.26 o 
   0   2   4        0.14       -1.40      0.97 o 
   1   2   4       77.34       78.03      3.46 o 
   2   2   4        6.97        5.44      1.93 o 
   3   2   4       25.27       30.32      3.51 o 
   4   2   4       78.58       74.36      3.76 o 
   5   2   4        2.31        2.34      3.71 o 
   6   2   4        3.31        2.88      5.31 o 
  -9   3   4        6.95        7.14      4.80 o 
  -8   3   4        1.13        1.69      2.21 o 
  -7   3   4      184.07      186.34      6.11 o 
  -6   3   4       19.15       16.20      4.63 o 
  -5   3   4       35.86       31.01      4.35 o 
  -4   3   4      398.74      418.66     11.74 o 
  -3   3   4     1216.12     1351.77     13.72 o 
  -2   3   4       22.81       26.38      2.12 o 
  -1   3   4       42.02       37.67      6.04 o 
   0   3   4      178.00      179.22      4.99 o 
   1   3   4        4.69        3.66      1.83 o 
   2   3   4       24.19       24.19      3.23 o 
   3   3   4       28.28       25.31      6.35 o 
   4   3   4        0.96        0.18      1.89 o 
   5   3   4        9.59        8.68      2.89 o 
  -9   4   4        0.29       -3.99      3.59 o 
  -8   4   4       46.39       60.27      8.20 o 
  -7   4   4        9.90        8.48      2.55 o 
  -6   4   4        6.32        3.15      1.90 o 
  -5   4   4        0.03       -1.52      1.27 o 
  -4   4   4      417.38      449.32      8.47 o 
  -3   4   4       65.42       57.36      5.30 o 
  -2   4   4      111.99      110.63      5.29 o 
  -1   4   4        0.22        0.41      1.30 o 
   0   4   4       70.41       67.45      3.60 o 
   1   4   4        0.90        0.08      1.73 o 
   2   4   4       84.59       84.49      4.72 o 
   3   4   4       11.45       12.70      4.85 o 
   4   4   4        0.44        1.07      2.33 o 
  -9   5   4        9.51        6.05      4.57 o 
  -8   5   4        9.17        8.93      4.46 o 
  -7   5   4        8.14        3.50      2.30 o 
  -6   5   4      127.57      132.75      5.34 o 
  -5   5   4       50.31       47.59      4.14 o 
  -4   5   4       65.57       65.33      3.64 o 
  -3   5   4        1.97       -0.54      1.70 o 
  -2   5   4      327.82      340.19     10.97 o 
  -1   5   4        0.43       -0.32      1.54 o 
   0   5   4        0.31       -2.30      1.75 o 
   1   5   4        5.90        6.43      2.53 o 
   2   5   4       20.62       18.52      3.58 o 
   3   5   4        0.15       -1.85      2.09 o 
  -9   6   4       45.27       48.72      8.78 o 
  -8   6   4        3.33        2.86      4.29 o 
  -7   6   4      101.84      103.57      5.22 o 
  -6   6   4       37.75       38.82      4.31 o 
  -5   6   4      718.15      769.39     16.48 o 
  -4   6   4       19.15       21.13      4.06 o 
  -3   6   4      109.98      111.48      6.78 o 
  -2   6   4       48.20       51.57      6.48 o 
  -1   6   4      107.53      108.08      7.31 o 
   0   6   4       50.61       48.84      6.76 o 
   1   6   4       12.30        5.53      2.72 o 
   2   6   4        0.53       -1.29      2.65 o 
  -9   7   4       23.46       32.56      7.70 o 
  -8   7   4        0.07       -1.53      3.71 o 
  -7   7   4       64.45       65.70      8.68 o 
  -6   7   4       23.50       17.65      3.55 o 
  -5   7   4       14.87        7.44      2.72 o 
  -4   7   4       18.73       16.03      4.60 o 
  -3   7   4        6.46        2.65      3.36 o 
  -2   7   4        0.32       -4.11      2.74 o 
  -1   7   4        0.89        1.71      3.67 o 
   0   7   4        5.07        4.16      4.26 o 
   1   7   4       17.94       18.81      6.29 o 
  -8   8   4        1.31        5.31      4.67 o 
  -7   8   4       11.58        3.33      4.15 o 
  -6   8   4        8.83        8.28      3.08 o 
  -5   8   4        4.64        0.47      3.45 o 
  -4   8   4       49.69       49.64      6.90 o 
  -3   8   4       14.46        6.14      4.62 o 
  -2   8   4       11.64       12.03      4.76 o 
  -1   8   4        6.16        7.07      4.40 o 
  -7   9   4        2.75        2.38      4.02 o 
  -6   9   4        0.03       -3.32      4.25 o 
  -5   9   4        8.99        5.18      4.59 o 
  -4   9   4        1.59        6.63      4.66 o 
  -3   9   4       17.63       10.50      5.24 o 
   2 -10   5        8.91       12.75      7.31 o 
   3 -10   5        0.65        1.26      5.48 o 
   4 -10   5       30.36       35.90      8.35 o 
   5 -10   5        0.04       -1.87      5.26 o 
   6 -10   5        5.88       10.04      6.51 o 
  -1  -9   5        6.14        5.47      5.26 o 
   0  -9   5        1.00       -3.80      3.63 o 
   1  -9   5        1.97        1.36      3.63 o 
   2  -9   5        5.63       -1.27      4.51 o 
   3  -9   5       11.94       19.11      6.56 o 
   4  -9   5        0.06       -2.98      4.03 o 
   5  -9   5        3.89       -1.97      4.39 o 
   6  -9   5        1.20       -1.10      4.46 o 
   7  -9   5       16.84       13.32      5.29 o 
  -2  -8   5        7.36       11.62      5.22 o 
  -1  -8   5       10.03        3.12      3.63 o 
   0  -8   5       22.42       23.89      4.97 o 
   1  -8   5       36.68       33.43      5.45 o 
   2  -8   5        4.85        5.59      4.38 o 
   3  -8   5        1.05        0.00      3.57 o 
   4  -8   5       11.02       15.92      5.44 o 
   5  -8   5      158.57      167.65      9.74 o 
   6  -8   5       40.17       47.96      6.90 o 
   7  -8   5       20.08       28.27      6.58 o 
  -4  -7   5        0.24        0.35      3.72 o 
  -3  -7   5        2.93        3.04      3.88 o 
  -2  -7   5       20.35       12.15      4.45 o 
  -1  -7   5       28.03       22.90      4.81 o 
   0  -7   5        2.26        0.78      2.54 o 
   1  -7   5        0.03       -0.42      2.41 o 
   2  -7   5      297.34      326.65     13.08 o 
   3  -7   5       27.89       32.25      5.83 o 
   4  -7   5       64.16       68.75      7.53 o 
   5  -7   5        0.62       -1.62      2.83 o 
   6  -7   5       39.18       53.83      6.99 o 
   7  -7   5        2.88       -1.44      4.37 o 
   8  -7   5        2.79        1.35      3.26 o 
  -5  -6   5        9.96        6.73      4.84 o 
  -4  -6   5       19.01       20.94      5.44 o 
  -3  -6   5        3.52        4.57      3.33 o 
  -2  -6   5      138.67      115.06      7.22 o 
  -1  -6   5       11.20        9.89      3.75 o 
   0  -6   5      154.05      161.49      7.10 o 
   1  -6   5        3.57        1.79      1.81 o 
   2  -6   5        2.10       -0.40      1.48 o 
   3  -6   5        6.51        8.98      3.61 o 
   4  -6   5      188.02      187.28      8.84 o 
   5  -6   5        0.18       -2.31      2.47 o 
   6  -6   5        8.34        5.66      3.88 o 
   7  -6   5       23.49       28.99      6.10 o 
   8  -6   5       11.40        6.67      4.30 o 
  -5  -5   5       19.82       24.36      5.63 o 
  -4  -5   5        0.14       -1.77      2.96 o 
  -3  -5   5        1.42       -3.20      2.55 o 
  -2  -5   5        9.29       12.60      3.45 o 
  -1  -5   5        3.40        1.04      2.34 o 
   0  -5   5        3.40        1.06      1.91 o 
   1  -5   5       37.30       38.16      2.63 o 
   2  -5   5       21.60       29.37      4.56 o 
   3  -5   5      109.95       99.73      6.20 o 
   4  -5   5        0.61       -1.54      2.35 o 
   5  -5   5        0.92       -1.18      2.39 o 
   6  -5   5        4.23        3.13      3.57 o 
   7  -5   5        7.60        6.86      4.63 o 
   8  -5   5        0.29       -4.97      4.02 o 
  -6  -4   5        0.21       -3.26      3.55 o 
  -5  -4   5        8.38        5.94      3.75 o 
  -4  -4   5      254.16      236.59     10.12 o 
  -3  -4   5        1.64        0.11      2.56 o 
  -2  -4   5        7.32        9.42      3.11 o 
  -1  -4   5      160.87      155.36      6.26 o 
   0  -4   5        0.48        0.97      1.24 o 
   1  -4   5      283.48      287.19      5.49 o 
   2  -4   5      381.37      411.46      5.91 o 
   3  -4   5       52.36       33.44      4.47 o 
   4  -4   5       95.80       86.53      5.92 o 
   5  -4   5        2.94        0.11      3.03 o 
   6  -4   5       81.30       77.87      6.70 o 
   7  -4   5        7.29        9.92      4.74 o 
   8  -4   5        8.17        5.03      5.53 o 
  -7  -3   5        2.87        0.95      4.73 o 
  -6  -3   5       23.60       22.48      5.16 o 
  -5  -3   5       18.29       12.29      4.04 o 
  -4  -3   5       12.37        6.72      3.26 o 
  -3  -3   5       16.47       14.10      3.36 o 
  -2  -3   5      158.12      182.88      6.90 o 
  -1  -3   5      176.68      172.01      6.09 o 
   0  -3   5      275.98      297.57      5.57 o 
   1  -3   5        7.71       10.62      1.59 o 
   2  -3   5       71.40       71.81      4.57 o 
   3  -3   5        0.78       -0.73      1.88 o 
   4  -3   5        0.09        2.38      2.79 o 
   5  -3   5      104.81       99.90      7.18 o 
   6  -3   5       34.45       41.60      6.89 o 
   7  -3   5        1.02       -1.84      4.27 o 
  -7  -2   5        0.68       -2.17      3.62 o 
  -6  -2   5        8.32        4.30      3.47 o 
  -5  -2   5       24.12       28.03      4.86 o 
  -4  -2   5       80.37       81.25      5.40 o 
  -3  -2   5       12.42       16.31      3.18 o 
  -2  -2   5       43.12       40.75      3.51 o 
  -1  -2   5       95.30      109.49      3.37 o 
   0  -2   5       25.44       25.46      2.66 o 
   1  -2   5       78.00       79.93      2.69 o 
   2  -2   5      107.47      112.01      3.22 o 
   3  -2   5        2.49        0.98      1.31 o 
   4  -2   5       71.28       73.01      5.76 o 
   5  -2   5        2.98        1.28      2.87 o 
   6  -2   5        0.09       -1.25      3.88 o 
   7  -2   5        3.05        7.05      4.84 o 
  -8  -1   5        0.52       -1.60      3.77 o 
  -7  -1   5       17.51       25.73      5.86 o 
  -6  -1   5       13.29       15.79      4.15 o 
  -5  -1   5       15.86       11.63      3.64 o 
  -4  -1   5        0.53        2.19      2.33 o 
  -3  -1   5      694.26      717.31     13.33 o 
  -2  -1   5       67.83       64.45      2.54 o 
  -1  -1   5      274.53      276.78      4.94 o 
   0  -1   5       31.74       32.15      1.88 o 
   1  -1   5        0.25        1.07      1.09 o 
   2  -1   5      287.33      305.38      5.74 o 
   3  -1   5       67.89       73.98      4.54 o 
   4  -1   5        1.31        0.11      2.59 o 
   5  -1   5       27.39       30.57      6.05 o 
   6  -1   5        0.03        0.52      4.13 o 
   7  -1   5        0.03       -0.86      4.44 o 
  -8   0   5       27.80       26.74      6.01 o 
  -7   0   5       21.28       22.38      5.41 o 
  -6   0   5        1.31        0.64      2.27 o 
  -5   0   5        0.33       -0.39      2.50 o 
  -4   0   5       81.01       82.30      3.82 o 
  -2   0   5       53.29       51.34      2.12 o 
  -1   0   5       67.92       55.40      2.30 o 
   0   0   5      529.35      501.53      6.96 o 
   1   0   5       33.05       30.98      2.52 o 
   2   0   5      177.14      175.48      4.74 o 
   3   0   5        2.76        0.27      1.58 o 
   4   0   5       21.70       21.34      4.78 o 
   5   0   5        0.01        0.02      3.38 o 
   6   0   5        0.20       -2.03      3.67 o 
  -9   1   5        0.01       -2.16      3.65 o 
  -8   1   5        0.95       -1.49      2.24 o 
  -7   1   5        7.07        3.72      2.20 o 
  -6   1   5       14.50        9.13      3.74 o 
  -5   1   5        2.40        1.03      1.43 o 
  -4   1   5       35.27       39.24      4.07 o 
  -3   1   5      217.27      207.48      4.30 o 
  -2   1   5       30.76       20.75      1.55 o 
  -1   1   5      123.97      129.34      5.77 o 
   0   1   5        0.02       -0.44      1.03 o 
   1   1   5      359.52      382.98      7.09 o 
   2   1   5       11.15       10.50      2.20 o 
   3   1   5       67.26       58.06      3.51 o 
   4   1   5       11.40       11.73      4.20 o 
   5   1   5        0.22       -1.21      3.52 o 
   6   1   5        5.28       -0.50      4.50 o 
  -9   2   5        1.98        1.49      3.92 o 
  -8   2   5        8.05        7.70      4.17 o 
  -7   2   5        9.97        5.35      2.12 o 
  -6   2   5        0.12       -0.99      1.62 o 
  -5   2   5       89.40       85.04      3.95 o 
  -4   2   5       49.11       48.13      2.86 o 
  -3   2   5       27.14       32.01      2.88 o 
  -2   2   5      169.67      212.81      3.55 o 
  -1   2   5       21.32       23.63      2.20 o 
   0   2   5      329.26      341.49      6.68 o 
   1   2   5       13.37       16.01      4.60 o 
   2   2   5        2.19        2.89      1.96 o 
   3   2   5        3.35        1.56      2.12 o 
   4   2   5        9.50       10.42      4.50 o 
   5   2   5        0.19       -1.48      4.16 o 
  -9   3   5        0.39       -2.32      3.65 o 
  -8   3   5       27.76       28.07      3.80 o 
  -7   3   5       27.08       30.82      3.68 o 
  -6   3   5       45.89       41.30      3.77 o 
  -5   3   5      109.85      115.31      5.81 o 
  -4   3   5      106.71      103.35      4.22 o 
  -3   3   5      130.79      124.24      4.29 o 
  -2   3   5        2.35        1.78      0.99 o 
  -1   3   5      211.86      223.17      5.35 o 
   0   3   5      204.82      220.45      5.86 o 
   1   3   5       29.31       29.96      3.34 o 
   2   3   5      358.90      383.58      9.05 o 
   3   3   5       28.78       29.21      4.14 o 
   4   3   5        5.10        4.30      2.50 o 
  -9   4   5        2.79        4.84      4.09 o 
  -8   4   5        2.34        2.24      2.35 o 
  -7   4   5        0.57        0.31      2.02 o 
  -6   4   5       10.42       13.11      2.74 o 
  -5   4   5        7.46        8.02      2.29 o 
  -4   4   5        0.12       -0.94      1.48 o 
  -3   4   5       63.93       67.10      3.44 o 
  -2   4   5        0.00        0.15      1.02 o 
  -1   4   5        0.02       -1.84      1.39 o 
   0   4   5        1.38        0.39      1.71 o 
   1   4   5       16.63       18.49      3.22 o 
   2   4   5       35.36       30.99      4.14 o 
   3   4   5       32.88       31.73      5.42 o 
  -9   5   5       36.91       33.02      7.71 o 
  -8   5   5        6.40        8.54      4.10 o 
  -7   5   5       14.89       12.97      4.10 o 
  -6   5   5      296.52      314.51     13.75 o 
  -5   5   5      545.78      543.48     10.67 o 
  -4   5   5       34.01       42.74      3.89 o 
  -3   5   5       91.15       90.09      4.11 o 
  -2   5   5        0.23       -1.26      2.47 o 
  -1   5   5      142.80      132.22      5.16 o 
   0   5   5      113.59      138.45      5.71 o 
   1   5   5       31.56       37.79      4.42 o 
   2   5   5       10.29        4.55      2.96 o 
   3   5   5        1.12       -1.12      3.64 o 
  -9   6   5        1.35        3.74      4.78 o 
  -8   6   5        9.54       11.91      5.44 o 
  -7   6   5       50.00       53.22      5.09 o 
  -6   6   5       82.57       80.25      4.72 o 
  -5   6   5        2.70       -0.06      2.03 o 
  -4   6   5        1.50       -0.62      1.99 o 
  -3   6   5      242.60      240.93     10.26 o 
  -2   6   5        3.75       -0.42      3.28 o 
  -1   6   5       85.75       77.58      6.69 o 
   0   6   5       18.18       15.94      5.13 o 
   1   6   5       35.57       55.09      7.79 o 
  -9   7   5        1.81       -4.23      4.55 o 
  -8   7   5        6.51        8.83      5.18 o 
  -7   7   5       45.80       34.04      6.19 o 
  -6   7   5        0.55       -3.20      2.13 o 
  -5   7   5       65.66       65.82      6.76 o 
  -4   7   5       15.35       11.07      4.27 o 
  -3   7   5       56.09       48.95      7.00 o 
  -2   7   5        0.21       -2.03      3.68 o 
  -1   7   5       11.28        7.03      4.31 o 
   0   7   5        0.39       -3.42      3.93 o 
  -8   8   5        2.34       -1.95      4.34 o 
  -7   8   5        6.37        4.60      3.47 o 
  -6   8   5        0.95       -0.13      2.63 o 
  -5   8   5        2.93       -1.65      3.44 o 
  -4   8   5        2.06        1.05      3.65 o 
  -3   8   5       10.11        7.53      4.49 o 
  -2   8   5        3.91       -0.43      4.14 o 
  -6   9   5        0.00       -2.32      4.15 o 
  -5   9   5        0.03       -3.06      4.15 o 
  -4   9   5        0.08        2.28      4.35 o 
   2 -10   6        1.11        0.61      6.12 o 
   3 -10   6        2.89       -5.37      5.96 o 
   4 -10   6       10.84       17.27      6.81 o 
   5 -10   6        4.13        5.98      5.79 o 
  -1  -9   6        1.31        4.99      4.85 o 
   0  -9   6        0.08        1.07      4.07 o 
   1  -9   6        3.95        2.92      4.66 o 
   2  -9   6       14.71       19.52      6.57 o 
   3  -9   6        5.83       -0.71      5.03 o 
   4  -9   6       16.03       26.05      6.84 o 
   5  -9   6       20.63       26.35      6.67 o 
   6  -9   6        0.96        2.65      4.94 o 
  -2  -8   6        0.62        1.34      3.91 o 
  -1  -8   6        0.08       -1.07      3.58 o 
   0  -8   6        1.62       -0.80      3.10 o 
   1  -8   6       37.98       40.39      4.55 o 
   2  -8   6       94.68      100.68      8.63 o 
   3  -8   6       14.74       13.33      5.34 o 
   4  -8   6       10.39        5.52      4.50 o 
   5  -8   6        4.66        2.82      4.35 o 
   6  -8   6       28.77       24.79      6.36 o 
   7  -8   6       11.18       14.01      6.07 o 
  -3  -7   6       14.42       14.57      5.36 o 
  -2  -7   6        0.06       -1.95      3.42 o 
  -1  -7   6        8.59       12.25      4.29 o 
   0  -7   6       37.31       29.76      5.11 o 
   1  -7   6       21.26       24.04      6.74 o 
   2  -7   6       16.87       10.84      4.69 o 
   3  -7   6       35.73       47.56      7.31 o 
   4  -7   6       13.14       23.31      5.56 o 
   5  -7   6       11.68        7.41      4.11 o 
   6  -7   6        0.82       -2.22      3.71 o 
   7  -7   6        1.91       -2.22      4.05 o 
  -5  -6   6        0.00       -3.03      4.18 o 
  -4  -6   6        2.57        3.13      4.35 o 
  -3  -6   6       21.29       16.79      5.27 o 
  -2  -6   6        0.12       -3.27      2.43 o 
  -1  -6   6       10.03       11.45      3.80 o 
   0  -6   6       61.29       52.48      4.55 o 
   1  -6   6       13.74       17.52      4.29 o 
   2  -6   6        4.26        4.02      3.30 o 
   3  -6   6      179.88      168.54      8.89 o 
   4  -6   6       78.72       61.81      5.68 o 
   5  -6   6        6.08       12.20      4.37 o 
   6  -6   6        6.85        6.66      4.23 o 
   7  -6   6        0.10       -5.49      3.78 o 
  -5  -5   6       11.98        8.15      4.83 o 
  -4  -5   6       26.55       23.80      5.33 o 
  -3  -5   6       24.28       18.05      4.58 o 
  -2  -5   6      256.85      259.96      9.70 o 
  -1  -5   6       27.60       21.30      4.05 o 
   0  -5   6        0.34       -1.71      1.44 o 
   1  -5   6       11.57       10.03      2.06 o 
   2  -5   6        5.61        3.38      2.89 o 
   3  -5   6        5.33        8.81      3.43 o 
   4  -5   6       98.59       93.74      6.43 o 
   5  -5   6        4.49        6.52      3.75 o 
   6  -5   6       63.88       65.39      7.95 o 
   7  -5   6        3.89       -1.25      3.89 o 
  -6  -4   6        6.80        0.38      3.62 o 
  -5  -4   6       35.79       25.98      5.74 o 
  -4  -4   6       15.12       13.61      4.20 o 
  -3  -4   6        0.76        1.80      2.52 o 
  -2  -4   6        0.42        1.60      2.37 o 
  -1  -4   6       88.47       92.93      5.14 o 
   0  -4   6       27.78       38.59      3.13 o 
   1  -4   6       33.02       36.97      3.65 o 
   2  -4   6        3.93        2.95      2.45 o 
   3  -4   6        1.30       -1.96      2.18 o 
   4  -4   6      106.37       99.08      6.66 o 
   5  -4   6       59.73       61.16      7.52 o 
   6  -4   6        2.46       -1.73      3.86 o 
   7  -4   6        0.09       -2.69      3.76 o 
  -7  -3   6        6.02        4.03      4.57 o 
  -6  -3   6       10.20        5.09      4.28 o 
  -5  -3   6       45.74       42.32      6.14 o 
  -4  -3   6       57.92       56.84      6.46 o 
  -3  -3   6       22.45       26.97      4.37 o 
  -2  -3   6      108.88      107.96      5.61 o 
  -1  -3   6       18.51       20.21      2.47 o 
   0  -3   6        0.01       -0.96      1.04 o 
   1  -3   6      231.45      237.58      6.29 o 
   2  -3   6       21.47       20.95      2.16 o 
   3  -3   6       11.24       11.04      3.39 o 
   4  -3   6        0.00        1.68      2.97 o 
   5  -3   6       54.13       61.03      7.41 o 
   6  -3   6        5.41        3.89      3.87 o 
   7  -3   6        1.56        1.73      4.47 o 
  -7  -2   6        0.62       -1.43      3.82 o 
  -6  -2   6      115.85      112.05      7.57 o 
  -5  -2   6       82.96       97.40      6.75 o 
  -4  -2   6        5.71        6.47      2.96 o 
  -3  -2   6        8.72        5.88      2.72 o 
  -2  -2   6      425.73      457.67      7.49 o 
  -1  -2   6        7.02        6.06      1.62 o 
   0  -2   6      174.67      194.57      4.60 o 
   1  -2   6       12.14        8.99      1.94 o 
   2  -2   6        8.21        8.89      1.82 o 
   3  -2   6        2.71        1.08      2.44 o 
   4  -2   6        0.44        3.43      2.97 o 
   5  -2   6        7.17        0.17      3.75 o 
   6  -2   6        1.47        0.77      3.78 o 
  -8  -1   6       43.22       47.35      7.34 o 
  -7  -1   6       43.24       47.50      7.06 o 
  -6  -1   6        9.91        9.04      4.24 o 
  -5  -1   6       18.57       37.75      5.19 o 
  -4  -1   6       11.61       10.31      3.18 o 
  -3  -1   6       32.28       38.05      4.35 o 
  -2  -1   6       17.22       18.10      2.07 o 
  -1  -1   6      270.19      282.16      5.45 o 
   0  -1   6       78.58       71.73      2.91 o 
   1  -1   6      167.55      193.12      4.75 o 
   2  -1   6        3.46        3.95      1.81 o 
   3  -1   6       70.71       69.85      5.65 o 
   4  -1   6        9.50        2.95      3.27 o 
   5  -1   6        0.45       -4.61      3.36 o 
   6  -1   6        0.09        0.56      4.72 o 
  -8   0   6        2.91        1.67      2.73 o 
  -7   0   6       21.40       21.38      3.60 o 
  -6   0   6        0.27        1.12      1.91 o 
  -5   0   6        0.20       -0.05      1.40 o 
  -4   0   6       20.32       23.27      3.85 o 
  -3   0   6      104.24       93.03      3.05 o 
  -2   0   6      112.15      116.56      4.16 o 
  -1   0   6       12.34       13.73      1.90 o 
   0   0   6       17.67       18.26      2.17 o 
   1   0   6       20.20       16.97      2.31 o 
   2   0   6      182.93      184.28      5.27 o 
   3   0   6        3.10        1.72      2.01 o 
   4   0   6       10.61        5.41      3.76 o 
   5   0   6        0.26        1.13      3.57 o 
   6   0   6       17.29       22.71      6.76 o 
  -9   1   6        4.41        2.57      3.03 o 
  -8   1   6        2.01        1.01      2.34 o 
  -7   1   6        5.99        1.48      2.25 o 
  -6   1   6        0.29       -0.59      1.63 o 
  -5   1   6        1.08        0.33      1.41 o 
  -4   1   6       24.50       20.13      2.68 o 
  -3   1   6       82.08       96.51      2.67 o 
  -2   1   6        1.94        0.80      1.16 o 
  -1   1   6      471.12      495.72      7.33 o 
   0   1   6      207.20      213.75     11.49 o 
   1   1   6        0.85        0.41      1.50 o 
   2   1   6        4.65        1.82      1.88 o 
   3   1   6      171.85      195.01     10.92 o 
   4   1   6        0.16       -2.75      3.49 o 
   5   1   6        2.01       -0.55      3.96 o 
  -9   2   6        0.32        0.20      2.76 o 
  -8   2   6        6.45        3.03      2.40 o 
  -7   2   6        4.08        2.98      2.07 o 
  -6   2   6        3.84        3.53      2.71 o 
  -5   2   6       18.37       15.67      3.06 o 
  -4   2   6        0.52       -0.07      1.47 o 
  -3   2   6      119.57      128.37      4.57 o 
  -2   2   6       40.91       37.98      3.80 o 
  -1   2   6       61.29       59.73      2.96 o 
   0   2   6        0.42       -0.42      1.46 o 
   1   2   6       91.92       82.11      4.04 o 
   2   2   6        0.56       -0.87      1.87 o 
   3   2   6       13.65       16.81      3.48 o 
   4   2   6        2.28        5.40      4.68 o 
  -9   3   6        7.78        7.89      3.16 o 
  -8   3   6        6.69        5.34      2.56 o 
  -7   3   6        8.56        7.91      2.58 o 
  -6   3   6       10.63        4.82      2.54 o 
  -5   3   6        2.89        2.79      1.83 o 
  -4   3   6      196.66      208.56      6.14 o 
  -3   3   6        0.03       -0.71      1.95 o 
  -2   3   6       73.91       67.65      2.48 o 
  -1   3   6        1.57        0.48      1.55 o 
   0   3   6       21.27       26.27      3.11 o 
   1   3   6       39.50       53.26      4.36 o 
   2   3   6       16.28       17.44      3.39 o 
   3   3   6        6.54        1.97      2.84 o 
   4   3   6       25.86       18.96      6.16 o 
  -9   4   6       25.08       37.90      7.40 o 
  -8   4   6        1.85        1.75      2.44 o 
  -7   4   6       47.05       45.08      4.52 o 
  -6   4   6       61.20       58.20      4.27 o 
  -5   4   6      114.10      122.48      5.21 o 
  -4   4   6       72.49       76.37      4.00 o 
  -3   4   6        8.33        6.93      3.72 o 
  -2   4   6        3.21        1.35      2.49 o 
  -1   4   6       73.44       71.97      3.76 o 
   0   4   6       14.14       14.45      6.51 o 
   1   4   6       34.95       35.83      4.53 o 
   2   4   6       41.13       47.24      5.90 o 
   3   4   6       15.30       20.78      4.43 o 
  -9   5   6        6.70        6.84      5.26 o 
  -8   5   6        5.22        4.13      2.89 o 
  -7   5   6       11.55        7.60      3.15 o 
  -6   5   6       16.82        9.59      2.83 o 
  -5   5   6        6.67        7.71      2.58 o 
  -4   5   6       24.27       28.65      5.37 o 
  -3   5   6      104.00      107.54      7.21 o 
  -2   5   6        0.74        1.97      2.82 o 
  -1   5   6      139.95      129.28      8.07 o 
   0   5   6       39.62       40.58     13.26 o 
   1   5   6      180.21      182.95      9.99 o 
   2   5   6        1.36        2.56      3.24 o 
  -9   6   6        3.34        0.88      4.87 o 
  -8   6   6        5.59        4.89      2.95 o 
  -7   6   6       25.31       26.13      4.73 o 
  -6   6   6       41.57       42.84      4.70 o 
  -5   6   6       60.28       59.82      6.12 o 
  -4   6   6        6.90        4.30      3.75 o 
  -3   6   6       84.52       76.84      6.45 o 
  -2   6   6        1.33        3.13      3.55 o 
  -1   6   6       58.32       46.22      7.07 o 
   0   6   6       13.75        6.39      4.26 o 
   1   6   6        1.53       -1.22      2.84 o 
  -8   7   6       20.99       29.90      7.40 o 
  -7   7   6       73.15       84.74      6.76 o 
  -6   7   6       12.87        7.47      3.11 o 
  -5   7   6        1.58       -1.38      3.35 o 
  -4   7   6       11.28        6.88      3.83 o 
  -3   7   6        0.03        2.19      3.68 o 
  -2   7   6       10.17        8.58      4.18 o 
  -1   7   6        0.93       -3.88      3.67 o 
  -7   8   6       55.49       57.80      8.35 o 
  -6   8   6        6.45        3.64      4.40 o 
  -5   8   6        0.83       -1.65      3.95 o 
  -4   8   6        2.63        3.17      4.14 o 
  -3   8   6        4.43       -0.36      3.97 o 
   2 -10   7        4.09        7.85      7.87 o 
   3 -10   7        5.02        2.13      7.01 o 
   0  -9   7        0.88       -3.82      3.70 o 
   1  -9   7        0.00       -1.55      5.47 o 
   2  -9   7        5.11       -0.25      5.26 o 
   3  -9   7        0.60       -3.47      4.57 o 
   4  -9   7        4.87        5.52      5.51 o 
   5  -9   7        1.48       -1.82      4.94 o 
  -2  -8   7        0.23       -2.46      3.88 o 
  -1  -8   7        1.76       -1.27      3.77 o 
   0  -8   7        9.90       20.17      5.05 o 
   1  -8   7        1.21        1.77      4.60 o 
   2  -8   7        0.10       -3.96      3.56 o 
   3  -8   7        0.01        1.23      4.04 o 
   4  -8   7        3.36        6.63      4.58 o 
   5  -8   7        1.08       -3.49      3.67 o 
   6  -8   7       11.40       11.77      5.81 o 
  -3  -7   7        0.57       -1.88      3.06 o 
  -2  -7   7        1.43        1.73      3.46 o 
  -1  -7   7        3.70        6.87      3.91 o 
   0  -7   7       34.76       32.72      4.91 o 
   1  -7   7       62.85       74.61      8.87 o 
   2  -7   7        7.29        5.72      4.13 o 
   3  -7   7       12.34       10.12      4.63 o 
   4  -7   7       61.58       67.65      8.21 o 
   5  -7   7        0.00        0.81      4.09 o 
   6  -7   7        8.32        6.20      4.61 o 
  -4  -6   7        0.90        2.44      4.05 o 
  -3  -6   7        4.35        3.08      3.62 o 
  -2  -6   7        9.04        7.18      4.04 o 
  -1  -6   7      100.17       81.43      5.98 o 
   0  -6   7        9.41        4.33      2.30 o 
   1  -6   7       21.51       26.03      3.31 o 
   2  -6   7       36.82       39.12      6.16 o 
   3  -6   7       14.64       12.33      4.41 o 
   4  -6   7       40.29       36.95      6.01 o 
   5  -6   7       20.06       27.28      5.69 o 
   6  -6   7        3.89        2.04      4.34 o 
   7  -6   7        7.79       15.49      5.98 o 
  -5  -5   7       25.29        9.39      4.79 o 
  -4  -5   7        3.59        0.47      3.43 o 
  -3  -5   7       77.84       82.83      8.28 o 
  -2  -5   7        0.10       -1.96      2.28 o 
  -1  -5   7       13.77       11.05      3.63 o 
   0  -5   7      232.73      249.20      6.52 o 
   1  -5   7        0.12        0.02      1.49 o 
   2  -5   7      126.34      117.40      7.21 o 
   3  -5   7        4.32        1.82      2.73 o 
   4  -5   7       24.89       28.59      5.15 o 
   5  -5   7        7.83        6.52      3.96 o 
   6  -5   7        1.06       -3.12      3.74 o 
   7  -5   7        1.25        2.83      5.19 o 
  -6  -4   7        1.70        0.32      4.08 o 
  -5  -4   7       12.54       17.99      5.02 o 
  -4  -4   7       65.43       80.16      7.91 o 
  -3  -4   7       34.83       40.22      5.83 o 
  -2  -4   7       34.50       36.58      5.25 o 
  -1  -4   7       19.08       22.60      6.01 o 
   0  -4   7       12.95       18.84      7.13 o 
   1  -4   7       13.87       14.07      2.49 o 
   2  -4   7      252.02      214.15      8.86 o 
   3  -4   7        3.91        2.24      2.96 o 
   4  -4   7       15.75        9.97      4.08 o 
   5  -4   7        7.61        2.85      4.04 o 
   6  -4   7       18.41       13.02      5.14 o 
  -7  -3   7        6.84        7.98      5.07 o 
  -6  -3   7       33.17       32.83      6.42 o 
  -5  -3   7        0.78        2.27      3.47 o 
  -4  -3   7       76.42       78.81      6.03 o 
  -3  -3   7        0.17       -2.60      2.10 o 
  -2  -3   7        3.79        2.17      2.23 o 
  -1  -3   7       11.38       14.29      2.24 o 
   0  -3   7        0.63       -1.10      1.26 o 
   1  -3   7        4.82        5.70      1.67 o 
   2  -3   7        5.61        4.15      2.87 o 
   3  -3   7       26.09       36.30      5.64 o 
   4  -3   7       12.71        8.71      3.98 o 
   5  -3   7       13.33       15.67      5.25 o 
   6  -3   7        0.21       -1.26      4.07 o 
  -7  -2   7        8.14        8.21      4.78 o 
  -6  -2   7        9.75        8.25      4.19 o 
  -5  -2   7        0.20       -2.10      2.59 o 
  -4  -2   7       48.92       62.92      6.42 o 
  -3  -2   7       28.53       32.86      4.49 o 
  -2  -2   7        0.06       -0.73      1.34 o 
  -1  -2   7       51.41       48.65      2.74 o 
   0  -2   7      120.60      113.13      6.49 o 
   1  -2   7        7.35        6.32      1.83 o 
   2  -2   7        3.99        1.85      1.73 o 
   3  -2   7       92.36       92.85      6.88 o 
   4  -2   7       95.35       81.85      6.82 o 
   5  -2   7        0.00       -1.77      3.13 o 
   6  -2   7        6.38        5.85      4.73 o 
  -8  -1   7       24.70       35.61      7.32 o 
  -7  -1   7        8.58       11.89      4.63 o 
  -6  -1   7       70.44       72.11      6.07 o 
  -5  -1   7       53.60       62.69      6.56 o 
  -4  -1   7      245.23      265.63      9.55 o 
  -3  -1   7        2.16        1.72      1.47 o 
  -2  -1   7       86.26       89.81      3.48 o 
  -1  -1   7       32.76       34.41      4.14 o 
   0  -1   7        2.89        4.68      1.95 o 
   1  -1   7       38.40       43.95      3.39 o 
   2  -1   7        0.34        0.20      2.39 o 
   3  -1   7        7.89        4.53      3.61 o 
   4  -1   7       12.19       12.76      4.72 o 
   5  -1   7       16.20       26.72      6.23 o 
  -8   0   7        1.61       -1.57      3.79 o 
  -7   0   7       20.23       15.68      4.83 o 
  -6   0   7       81.70       89.45      6.62 o 
  -5   0   7       61.23       64.85      5.42 o 
  -4   0   7       54.85       57.96      5.90 o 
  -3   0   7        2.25        0.86      1.33 o 
  -2   0   7       70.92       61.85      2.83 o 
  -1   0   7        5.79        4.81      1.64 o 
   0   0   7       64.70       61.38      3.12 o 
   1   0   7       13.88       11.95      2.29 o 
   2   0   7        0.57        0.72      1.74 o 
   3   0   7       33.41       23.05      5.51 o 
   4   0   7       15.91       12.91      5.10 o 
   5   0   7        5.04        1.40      4.61 o 
  -8   1   7       11.97        8.43      3.10 o 
  -7   1   7       10.64       11.85      3.13 o 
  -6   1   7        0.02        2.06      2.06 o 
  -5   1   7       17.14       19.02      4.47 o 
  -4   1   7       11.70       11.34      3.22 o 
  -3   1   7        0.00       -1.07      1.96 o 
  -2   1   7        4.45        9.04      1.84 o 
  -1   1   7        0.31       -1.95      1.30 o 
   0   1   7       14.86       13.55      2.33 o 
   1   1   7       94.28      105.80      6.42 o 
   2   1   7        7.79        7.04      2.55 o 
   3   1   7       13.44       11.57      4.84 o 
   4   1   7        3.63        5.16      4.02 o 
  -9   2   7        2.89        1.95      3.04 o 
  -8   2   7        4.81        6.76      2.83 o 
  -7   2   7       10.92        8.21      2.77 o 
  -6   2   7        3.75        1.54      2.08 o 
  -5   2   7        0.05       -0.23      1.66 o 
  -4   2   7        0.10        0.42      1.60 o 
  -3   2   7       56.79       65.96      5.06 o 
  -2   2   7      135.41      148.47      7.25 o 
  -1   2   7        8.54        8.05      2.07 o 
   0   2   7       39.06       40.70      3.61 o 
   1   2   7       35.76       31.53      3.93 o 
   2   2   7       33.10       33.19      3.99 o 
   3   2   7       10.56        9.64      3.23 o 
   4   2   7        1.30        0.49      4.51 o 
  -9   3   7        6.17       10.14      3.42 o 
  -8   3   7        6.79        3.39      2.56 o 
  -7   3   7       38.10       46.78      4.66 o 
  -6   3   7        0.17       -1.80      1.75 o 
  -5   3   7       20.85       19.54      4.67 o 
  -4   3   7        0.65       -0.08      1.70 o 
  -3   3   7       28.20       28.42      3.22 o 
  -2   3   7        1.39        2.06      2.90 o 
  -1   3   7       46.12       52.82      9.91 o 
   0   3   7       47.78       50.00      4.17 o 
   1   3   7       52.56       62.24      4.93 o 
   2   3   7        5.07        5.18      2.81 o 
   3   3   7        2.75       -1.96      2.77 o 
  -9   4   7        0.16        0.05      2.75 o 
  -8   4   7        8.66        9.25      2.93 o 
  -7   4   7        6.53        9.09      4.29 o 
  -6   4   7        0.26       -0.60      1.95 o 
  -5   4   7       45.35       46.03      6.78 o 
  -4   4   7       10.34        7.42      2.46 o 
  -3   4   7       56.69       61.16      6.94 o 
  -2   4   7      121.74      135.03      7.91 o 
  -1   4   7       68.46       69.27      7.45 o 
   0   4   7       28.96       32.51      3.97 o 
   1   4   7       63.72       67.62      5.72 o 
   2   4   7        3.63        5.39      3.03 o 
  -9   5   7       14.16        5.61      4.92 o 
  -8   5   7        1.30       -0.62      2.44 o 
  -7   5   7        0.23       -2.73      2.29 o 
  -6   5   7        3.86       -0.71      2.17 o 
  -5   5   7        2.68        0.45      2.03 o 
  -4   5   7        8.57       10.86      4.31 o 
  -3   5   7        1.11       -0.70      3.01 o 
  -2   5   7        0.59       -1.27      2.86 o 
  -1   5   7       12.38        4.71      3.89 o 
   0   5   7       37.72       40.23      7.19 o 
   1   5   7        2.20       -1.98      2.72 o 
  -8   6   7        6.71        1.77      4.94 o 
  -7   6   7       27.50       23.55      4.42 o 
  -6   6   7        0.45        2.75      2.80 o 
  -5   6   7        1.87        0.38      3.52 o 
  -4   6   7        0.72       -0.32      3.27 o 
  -3   6   7        0.78       -2.87      3.13 o 
  -2   6   7       26.98       23.68      5.54 o 
  -1   6   7       24.65       34.24      6.50 o 
   0   6   7       29.64       20.02      5.86 o 
  -7   7   7       51.21       55.74      8.50 o 
  -6   7   7       13.77        5.35      4.51 o 
  -5   7   7        1.40       -0.87      3.62 o 
  -4   7   7        0.69        0.18      3.81 o 
  -3   7   7        0.59       -5.52      3.68 o 
  -2   7   7       16.84       21.01      5.77 o 
   0  -9   8        0.38       -6.63      5.09 o 
   1  -9   8        1.27        1.21      5.56 o 
   2  -9   8        0.19       -1.88      4.75 o 
   3  -9   8       14.82       15.88      7.12 o 
   4  -9   8        1.83        0.81      5.23 o 
  -2  -8   8        0.09       -1.42      3.49 o 
  -1  -8   8        0.29       -3.71      3.62 o 
   0  -8   8        0.75       -2.88      4.39 o 
   1  -8   8        5.93        5.92      5.23 o 
   2  -8   8        4.93        5.44      4.90 o 
   3  -8   8        0.41       -0.87      4.39 o 
   4  -8   8        1.03       -0.07      4.06 o 
   5  -8   8        1.56       -0.06      4.99 o 
  -3  -7   8        7.92        3.09      4.34 o 
  -2  -7   8        0.05       -2.89      3.16 o 
  -1  -7   8       34.50       30.61      4.37 o 
   0  -7   8       24.12       22.80      6.64 o 
   1  -7   8        4.62        1.10      3.50 o 
   2  -7   8       11.66       10.25      5.10 o 
   3  -7   8       33.07       34.00      6.48 o 
   4  -7   8        8.57       12.10      4.95 o 
   5  -7   8        0.05       -1.96      3.91 o 
   6  -7   8       10.51       12.10      5.77 o 
  -4  -6   8        0.10        3.59      4.14 o 
  -3  -6   8       15.99        7.32      4.21 o 
  -2  -6   8        8.34       10.00      4.46 o 
  -1  -6   8       11.15       11.46      3.10 o 
   0  -6   8       54.64       56.42      4.76 o 
   1  -6   8       58.83       60.80      7.56 o 
   2  -6   8       25.16       29.28      5.67 o 
   3  -6   8        3.47        4.93      3.75 o 
   4  -6   8       28.37       32.80      6.28 o 
   5  -6   8        0.05        1.68      3.80 o 
   6  -6   8        1.00        3.15      4.74 o 
  -5  -5   8       13.70       19.43      5.52 o 
  -4  -5   8        0.41       -0.96      3.38 o 
  -3  -5   8       62.85       77.11      7.84 o 
  -2  -5   8        0.24        0.06      2.06 o 
  -1  -5   8       41.00       42.16      4.03 o 
   0  -5   8       13.49       13.11      6.69 o 
   1  -5   8      158.43      154.19      8.70 o 
   2  -5   8        0.34       -1.13      2.70 o 
   3  -5   8        4.64        6.74      3.68 o 
   4  -5   8        0.84        3.84      3.92 o 
   5  -5   8        0.01       -0.82      3.54 o 
   6  -5   8        3.50        2.63      4.67 o 
  -6  -4   8        3.58        0.56      4.36 o 
  -5  -4   8       14.67       18.85      5.39 o 
  -4  -4   8       20.06       17.68      5.12 o 
  -3  -4   8        0.27       -0.88      2.70 o 
  -2  -4   8       28.61       25.27      4.16 o 
  -1  -4   8       27.47       21.34      2.96 o 
   0  -4   8        0.37       -1.68      1.63 o 
   1  -4   8       41.68       43.41      3.57 o 
   2  -4   8      118.03      103.36      6.77 o 
   3  -4   8        2.90       -2.13      2.81 o 
   4  -4   8        0.94        1.08      3.56 o 
   5  -4   8        4.17        0.88      4.07 o 
   6  -4   8        6.18        9.87      5.20 o 
  -6  -3   8        2.26        6.51      4.54 o 
  -5  -3   8        2.18       -0.41      3.63 o 
  -4  -3   8        1.25       -0.12      2.77 o 
  -3  -3   8       10.75        7.57      3.38 o 
  -2  -3   8      143.13      144.68      5.03 o 
  -1  -3   8        3.80        1.83      1.78 o 
   0  -3   8      130.33      125.96      4.46 o 
   1  -3   8        8.42       11.52      2.26 o 
   2  -3   8       59.33       58.40      6.74 o 
   3  -3   8        1.94        0.63      3.33 o 
   4  -3   8       39.81       49.15      7.56 o 
   5  -3   8        0.60        0.26      4.48 o 
   6  -3   8        0.96       -2.93      4.39 o 
  -7  -2   8        0.01       -4.35      3.70 o 
  -6  -2   8      126.11      122.95      8.20 o 
  -5  -2   8       14.03       18.93      4.96 o 
  -4  -2   8      112.56      103.00      6.52 o 
  -3  -2   8       83.49       83.08      3.84 o 
  -2  -2   8      170.97      168.13      5.11 o 
  -1  -2   8       63.96       62.65      4.38 o 
   0  -2   8        4.49        2.56      1.74 o 
   1  -2   8        0.91        1.00      1.65 o 
   2  -2   8       34.71       37.93      6.10 o 
   3  -2   8       29.79       43.17      6.45 o 
   4  -2   8        6.21        2.38      3.73 o 
   5  -2   8        2.44       -1.94      3.75 o 
  -7  -1   8       30.73       35.23      6.40 o 
  -6  -1   8       30.82       37.81      5.94 o 
  -5  -1   8        9.98       14.34      4.22 o 
  -4  -1   8       26.14       29.34      5.02 o 
  -3  -1   8        1.90        3.50      2.80 o 
  -2  -1   8       68.66       61.13      3.11 o 
  -1  -1   8        5.17        3.45      1.81 o 
   0  -1   8       18.43       18.58      4.45 o 
   1  -1   8        0.77       -1.89      1.75 o 
   2  -1   8        9.91        7.92      3.80 o 
   3  -1   8        9.69       10.01      4.44 o 
   4  -1   8        4.99       -0.63      3.81 o 
   5  -1   8        0.52       -3.96      4.04 o 
  -8   0   8       70.52       81.52      9.21 o 
  -7   0   8        9.74        9.71      4.66 o 
  -6   0   8        8.46       -0.25      3.69 o 
  -5   0   8        9.11        5.46      3.23 o 
  -4   0   8      143.61      155.13      7.75 o 
  -3   0   8       10.65        8.18      3.17 o 
  -2   0   8       15.60       18.10      2.46 o 
  -1   0   8        5.75        4.92      1.89 o 
   0   0   8        0.07       -2.52      1.68 o 
   1   0   8       26.48       28.65      4.23 o 
   2   0   8        7.85        8.59      2.55 o 
   3   0   8       20.78       16.82      5.49 o 
   4   0   8        0.99       -3.52      4.25 o 
  -8   1   8        2.96       -1.00      3.47 o 
  -7   1   8       12.54       15.65      4.73 o 
  -6   1   8        1.40        0.12      2.79 o 
  -5   1   8        0.26        1.64      2.80 o 
  -4   1   8       15.76       12.94      4.04 o 
  -3   1   8        9.63        8.35      3.32 o 
  -2   1   8        4.28        7.16      3.01 o 
  -1   1   8        1.47        1.09      1.60 o 
   0   1   8        0.22       -1.16      1.70 o 
   1   1   8       19.32       20.47      4.42 o 
   2   1   8       33.96       39.12      6.79 o 
   3   1   8        1.90        3.61      4.33 o 
   4   1   8        0.20       -0.29      4.60 o 
  -8   2   8       18.60       18.31      4.01 o 
  -7   2   8        0.06       -2.08      3.75 o 
  -6   2   8        0.62       -1.06      1.75 o 
  -5   2   8      119.94      129.15      5.60 o 
  -4   2   8        0.76       -0.13      2.41 o 
  -3   2   8      114.30      116.67      7.07 o 
  -2   2   8       43.92       68.78      6.78 o 
  -1   2   8       16.91       15.17      4.14 o 
   0   2   8       66.10       64.13      3.78 o 
   1   2   8       45.24       53.56      4.65 o 
   2   2   8        6.17        5.40      2.91 o 
   3   2   8        0.21       -4.49      2.99 o 
  -8   3   8       10.45       12.18      3.50 o 
  -7   3   8       11.99        6.95      2.84 o 
  -6   3   8       50.23       56.71      5.27 o 
  -5   3   8       25.80       23.11      4.84 o 
  -4   3   8       10.55       10.69      2.60 o 
  -3   3   8        3.05        1.26      2.52 o 
  -2   3   8       43.86       49.24      6.78 o 
  -1   3   8       77.06       81.95      6.41 o 
   0   3   8        2.93       -1.08      2.68 o 
   1   3   8        2.63        0.06      2.49 o 
   2   3   8        6.92        3.74      2.98 o 
  -8   4   8       11.59       11.88      3.63 o 
  -7   4   8       15.59       18.13      5.05 o 
  -6   4   8       20.68       20.02      4.52 o 
  -5   4   8        0.18        1.10      2.24 o 
  -4   4   8        4.40        4.43      2.31 o 
  -3   4   8        0.08       -1.22      2.78 o 
  -2   4   8        0.01        0.31      3.05 o 
  -1   4   8        4.98       -4.08      2.92 o 
   0   4   8        0.20       -1.20      3.20 o 
   1   4   8        3.74        2.03      3.03 o 
  -8   5   8        0.42       -0.02      2.77 o 
  -7   5   8        0.09       -1.73      2.67 o 
  -6   5   8        0.29       -1.02      2.19 o 
  -5   5   8        0.00       -0.37      2.41 o 
  -4   5   8        3.48        2.24      3.61 o 
  -3   5   8        3.54        0.39      3.19 o 
  -2   5   8        1.94        2.22      3.29 o 
  -1   5   8        6.57        4.64      4.14 o 
   0   5   8       28.43       22.64      5.71 o 
  -7   6   8        9.66       18.05      4.09 o 
  -6   6   8        0.37       -1.16      2.57 o 
  -5   6   8        1.11       -1.77      4.11 o 
  -4   6   8        4.22        4.00      4.16 o 
  -3   6   8        0.85        3.71      4.03 o 
  -2   6   8        6.87        3.12      3.77 o 
  -6   7   8        1.89       -0.44      4.80 o 
  -5   7   8        5.30        4.82      4.76 o 
  -4   7   8        2.12        1.58      3.99 o 
   2  -9   9        0.67        4.39      5.63 o 
  -1  -8   9        0.08       -2.63      3.31 o 
   0  -8   9        0.03       -2.98      5.04 o 
   1  -8   9        0.76       -0.33      4.45 o 
   2  -8   9        1.23       -2.40      4.38 o 
   3  -8   9        0.58       -1.57      4.36 o 
   4  -8   9        0.39       -4.22      4.14 o 
  -2  -7   9        0.03        0.02      2.85 o 
  -1  -7   9        2.86        3.87      3.01 o 
   0  -7   9        2.23       -4.46      4.35 o 
   1  -7   9       14.02       12.14      5.19 o 
   2  -7   9        7.96        6.95      5.22 o 
   3  -7   9       37.98       55.52      8.31 o 
   4  -7   9        1.28       -0.66      4.51 o 
   5  -7   9        7.96        8.33      5.47 o 
  -4  -6   9        0.00       -2.92      4.29 o 
  -3  -6   9        1.16        0.24      4.21 o 
  -2  -6   9        8.27        8.32      6.99 o 
  -1  -6   9        7.47        7.88      2.99 o 
   0  -6   9        4.82        5.12      4.19 o 
   1  -6   9       37.52       19.10      5.56 o 
   2  -6   9        3.65        2.88      3.92 o 
   3  -6   9       22.32       18.68      5.15 o 
   4  -6   9       19.48       13.32      4.98 o 
   5  -6   9        1.32        0.32      4.48 o 
  -5  -5   9        3.53        8.78      5.34 o 
  -4  -5   9        0.73       -0.85      3.39 o 
  -3  -5   9        0.04        1.01      2.59 o 
  -2  -5   9       18.86       13.57      6.14 o 
  -1  -5   9      120.52      114.83      5.03 o 
   0  -5   9        1.42        0.35      2.10 o 
   1  -5   9        0.53       -0.62      2.82 o 
   2  -5   9       30.56       21.45      5.12 o 
   3  -5   9       18.65       15.41      4.82 o 
   4  -5   9        1.80       -3.01      3.35 o 
   5  -5   9        2.67        0.22      4.66 o 
  -5  -4   9        7.51        8.07      4.22 o 
  -4  -4   9        1.05        1.75      3.43 o 
  -3  -4   9       12.68        9.06      3.09 o 
  -2  -4   9       65.47       72.99      4.98 o 
  -1  -4   9       12.31        9.16      2.64 o 
   0  -4   9        9.58       10.14      3.11 o 
   1  -4   9       12.00        4.64      3.31 o 
   2  -4   9       93.09       87.26      6.81 o 
   3  -4   9        6.93        7.43      4.04 o 
   4  -4   9        3.30       -0.47      3.75 o 
   5  -4   9        0.55        0.54      4.72 o 
  -6  -3   9        1.21        1.95      3.73 o 
  -5  -3   9        0.03       -2.11      3.03 o 
  -4  -3   9       35.20       52.74      6.84 o 
  -3  -3   9        1.36        2.67      2.10 o 
  -2  -3   9       14.00        7.69      2.41 o 
  -1  -3   9       12.49       13.53      2.68 o 
   0  -3   9        0.07       -0.57      1.81 o 
   1  -3   9        0.27       -0.60      2.70 o 
   2  -3   9        7.73        3.87      3.63 o 
   3  -3   9        4.10        3.25      3.76 o 
   4  -3   9       10.44       10.45      5.10 o 
   5  -3   9        1.56        3.38      4.97 o 
  -7  -2   9        0.22       -5.12      3.88 o 
  -6  -2   9        4.58        7.50      3.90 o 
  -5  -2   9       18.17       12.82      4.35 o 
  -4  -2   9       74.16       82.54      7.83 o 
  -3  -2   9        0.24       -1.06      2.61 o 
  -2  -2   9       91.42       77.41      3.79 o 
  -1  -2   9        0.54       -0.75      1.70 o 
   0  -2   9      455.18      460.25      8.84 o 
   1  -2   9       32.19       29.96      3.96 o 
   2  -2   9       46.41       56.95      7.16 o 
   3  -2   9        3.26        5.60      4.48 o 
   4  -2   9        9.52        4.65      4.51 o 
  -7  -1   9        0.17       -1.00      3.53 o 
  -6  -1   9       58.24       82.45      8.72 o 
  -5  -1   9        3.13        5.59      3.48 o 
  -4  -1   9       57.76       59.63      6.60 o 
  -3  -1   9       42.90       47.24      5.94 o 
  -2  -1   9       28.79       33.48      5.20 o 
  -1  -1   9       26.87       27.39      4.51 o 
   0  -1   9       13.75       14.32      2.88 o 
   1  -1   9        0.76        0.42      2.06 o 
   2  -1   9       14.23       12.92      4.82 o 
   3  -1   9        4.69        0.72      4.15 o 
   4  -1   9        0.21        3.28      4.70 o 
  -7   0   9       22.13       25.67      5.75 o 
  -6   0   9        9.49        5.03      3.40 o 
  -5   0   9       16.23       12.44      4.23 o 
  -4   0   9        0.25        0.31      2.59 o 
  -3   0   9        4.28        2.50      2.76 o 
  -2   0   9       35.65       51.92      6.07 o 
  -1   0   9       19.03       20.97      3.16 o 
   0   0   9        0.54       -0.02      2.14 o 
   1   0   9        8.76        4.18      2.21 o 
   2   0   9       44.17       46.31      6.87 o 
   3   0   9       12.53       11.47      4.89 o 
  -8   1   9        0.06        1.77      3.86 o 
  -7   1   9        1.73       -0.90      3.31 o 
  -6   1   9       13.41       12.11      4.16 o 
  -5   1   9        1.04        0.32      2.84 o 
  -4   1   9        0.32        3.44      3.13 o 
  -3   1   9       25.26       24.70      5.25 o 
  -2   1   9       17.26       10.40      3.83 o 
  -1   1   9        6.53        2.88      3.12 o 
   0   1   9        6.67        5.61      3.53 o 
   1   1   9       37.99       36.22      4.14 o 
   2   1   9        5.17       10.54      4.81 o 
   3   1   9        0.01       -4.20      3.86 o 
  -8   2   9        1.01        1.14      2.75 o 
  -7   2   9        9.69        4.75      3.95 o 
  -6   2   9       83.25       75.44      6.54 o 
  -5   2   9        0.00       -0.95      3.09 o 
  -4   2   9       83.58       87.34      6.81 o 
  -3   2   9       25.13       23.08      4.95 o 
  -2   2   9        1.94        0.96      2.93 o 
  -1   2   9       40.42       39.41      6.25 o 
   0   2   9        0.23        0.68      2.80 o 
   1   2   9       24.36       20.78      3.70 o 
   2   2   9        4.87        7.02      4.90 o 
  -8   3   9        1.90        0.65      2.94 o 
  -7   3   9        1.25        1.23      2.67 o 
  -6   3   9        4.85        5.94      2.96 o 
  -5   3   9       22.29       24.05      5.67 o 
  -4   3   9       28.78       28.09      5.77 o 
  -3   3   9       24.93       20.59      5.44 o 
  -2   3   9       16.88       18.55      4.95 o 
  -1   3   9       10.73       11.42      4.75 o 
   0   3   9        2.34        0.71      3.38 o 
   1   3   9        4.37        4.17      4.06 o 
  -8   4   9        1.86        0.37      3.08 o 
  -7   4   9        0.92       -1.25      2.64 o 
  -6   4   9        1.77        1.47      2.76 o 
  -5   4   9        3.60        3.65      2.53 o 
  -4   4   9        5.19        2.87      3.72 o 
  -3   4   9       25.06       35.75      6.35 o 
  -2   4   9        3.83        2.14      3.64 o 
  -1   4   9        8.05        3.47      4.08 o 
   0   4   9       10.95        6.86      4.89 o 
  -7   5   9        1.94        0.27      3.10 o 
  -6   5   9        0.05        1.30      3.55 o 
  -5   5   9        3.47        0.72      3.64 o 
  -4   5   9       10.59        3.13      3.96 o 
  -3   5   9       16.42       10.07      4.35 o 
  -2   5   9        0.60       -1.78      3.37 o 
  -1   5   9        4.07        7.22      4.96 o 
  -6   6   9        0.48       -2.97      3.96 o 
  -5   6   9       12.51       12.02      5.40 o 
  -4   6   9        0.15        0.28      3.54 o 
   0  -8  10        0.29        3.31      5.37 o 
   1  -8  10        5.88        6.88      5.64 o 
   2  -8  10        4.04        0.99      5.27 o 
  -2  -7  10        0.00       -3.83      2.56 o 
  -1  -7  10        0.36       -2.18      2.72 o 
   0  -7  10        0.11       -5.25      4.36 o 
   1  -7  10       14.59       12.37      5.73 o 
   2  -7  10        0.62       -3.64      4.64 o 
   3  -7  10        5.14        6.49      5.19 o 
  -3  -6  10        6.01        3.60      3.33 o 
  -2  -6  10        0.31       -2.53      2.60 o 
  -1  -6  10        0.04       -2.82      2.34 o 
   0  -6  10        1.27        1.60      3.79 o 
   1  -6  10        6.39        1.22      4.25 o 
   2  -6  10        0.04        2.35      3.98 o 
   3  -6  10        8.79        3.93      4.72 o 
   4  -6  10        0.05       -0.12      4.31 o 
  -4  -5  10        1.04       -2.47      3.54 o 
  -3  -5  10        0.78       -1.49      2.40 o 
  -2  -5  10       20.28       17.69      3.48 o 
  -1  -5  10        2.71        2.12      2.53 o 
   0  -5  10        0.91       -0.89      3.07 o 
   1  -5  10       12.38        8.49      4.22 o 
   2  -5  10        0.03       -2.32      3.83 o 
   3  -5  10        3.78        1.74      3.89 o 
   4  -5  10        1.00       -1.70      4.62 o 
  -5  -4  10        2.57       -0.55      4.04 o 
  -4  -4  10        5.95        8.25      4.08 o 
  -3  -4  10        1.93        1.57      3.31 o 
  -2  -4  10        0.00       -0.35      2.29 o 
  -1  -4  10        0.00       -2.82      1.88 o 
   0  -4  10        2.30        3.84      3.38 o 
   1  -4  10        5.09        4.29      3.84 o 
   2  -4  10        9.00        7.81      4.10 o 
   3  -4  10        0.51        3.72      4.55 o 
   4  -4  10       31.44       51.08      8.45 o 
  -6  -3  10        0.51       -0.80      3.45 o 
  -5  -3  10        1.20        1.93      3.48 o 
  -4  -3  10        8.31        3.15      3.92 o 
  -3  -3  10        9.04       10.69      4.17 o 
  -2  -3  10        7.83        6.63      2.70 o 
  -1  -3  10       60.82       61.68      3.70 o 
   0  -3  10      161.00      146.62      5.40 o 
   1  -3  10        0.23       -0.30      2.95 o 
   2  -3  10       47.96       56.15      7.66 o 
   3  -3  10        0.00       -0.39      3.96 o 
   4  -3  10        5.04       -1.56      4.72 o 
  -6  -2  10        2.72       -2.79      2.83 o 
  -5  -2  10        1.67        2.37      3.47 o 
  -4  -2  10        6.47        5.06      3.59 o 
  -3  -2  10       39.49       45.50      5.90 o 
  -2  -2  10       35.15       36.01      5.40 o 
  -1  -2  10        1.42        0.66      1.95 o 
   0  -2  10        0.47        0.90      2.26 o 
   1  -2  10       21.02       20.99      5.39 o 
   2  -2  10       30.43       32.17      6.28 o 
   3  -2  10        2.87        7.12      5.11 o 
  -7  -1  10        0.77        5.49      4.63 o 
  -6  -1  10        2.86        4.47      3.74 o 
  -5  -1  10        7.18        9.38      3.82 o 
  -4  -1  10       34.40       34.89      5.98 o 
  -3  -1  10       17.19       18.87      4.29 o 
  -2  -1  10      130.66      133.72      7.68 o 
  -1  -1  10        1.29       -0.38      2.75 o 
   0  -1  10       37.43       41.82      4.27 o 
   1  -1  10       11.40       14.79      5.10 o 
   2  -1  10       23.57       19.47      5.69 o 
   3  -1  10        0.50        2.90      4.71 o 
  -7   0  10       10.65       12.14      5.10 o 
  -6   0  10        0.05       -2.21      3.24 o 
  -5   0  10        0.21       -1.16      3.22 o 
  -4   0  10        4.22        6.05      3.82 o 
  -3   0  10        0.78        1.91      3.09 o 
  -2   0  10       40.83       63.80      7.15 o 
  -1   0  10       15.37        8.16      3.74 o 
   0   0  10        1.01        0.38      2.39 o 
   1   0  10        8.51        9.66      4.62 o 
   2   0  10        9.88        2.80      4.65 o 
  -7   1  10        1.37       -0.96      3.49 o 
  -6   1  10        4.34        4.02      3.43 o 
  -5   1  10        0.04       -0.97      3.16 o 
  -4   1  10        2.52       -1.37      3.18 o 
  -3   1  10        1.55       -0.66      2.61 o 
  -2   1  10       16.77       14.47      4.52 o 
  -1   1  10        8.68        8.09      4.30 o 
   0   1  10        0.11       -2.37      3.07 o 
   1   1  10       26.33       27.39      4.24 o 
   2   1  10        1.84       -0.21      4.66 o 
  -7   2  10        0.63       -1.92      3.08 o 
  -6   2  10        2.64        0.91      3.40 o 
  -5   2  10        5.01        1.74      3.13 o 
  -4   2  10       18.03       16.46      4.93 o 
  -3   2  10        2.68        1.32      3.47 o 
  -2   2  10       24.26       29.33      5.90 o 
  -1   2  10       59.60       79.02      8.61 o 
   0   2  10       51.24       73.72      8.43 o 
   1   2  10        1.76       -2.85      3.77 o 
  -7   3  10        4.58        2.00      4.08 o 
  -6   3  10        1.42       -2.09      3.71 o 
  -5   3  10        3.42        3.41      4.29 o 
  -4   3  10        0.05       -3.54      3.25 o 
  -3   3  10        8.43        6.12      4.29 o 
  -2   3  10        4.77        6.89      4.40 o 
  -1   3  10        0.06       -1.97      3.39 o 
   0   3  10        3.27        0.13      3.83 o 
  -7   4  10        8.75        8.59      3.54 o 
  -6   4  10        1.53        1.75      3.67 o 
  -5   4  10        9.76        2.92      3.88 o 
  -4   4  10        9.06       12.97      5.29 o 
  -3   4  10        0.06        3.20      4.34 o 
  -2   4  10        1.65       -0.21      3.26 o 
  -5   5  10        0.70       -1.28      3.62 o 
  -4   5  10        5.46        3.05      4.84 o 
   0  -7  11        1.21       -4.74      4.06 o 
   1  -7  11        1.01        0.70      5.13 o 
  -2  -6  11        0.35       -2.43      2.57 o 
  -1  -6  11        1.22       -0.31      4.13 o 
   0  -6  11        7.85        2.62      4.59 o 
   1  -6  11        8.17        5.62      4.98 o 
   2  -6  11        0.02       -3.74      4.13 o 
  -3  -5  11        5.13        8.23      4.77 o 
  -2  -5  11        0.01       -1.86      2.66 o 
  -1  -5  11        8.58        9.53      3.24 o 
   0  -5  11        0.22       -4.59      3.64 o 
   1  -5  11        0.40       -1.90      3.24 o 
   2  -5  11        7.99        8.80      4.50 o 
   3  -5  11        0.15       -5.16      4.12 o 
  -4  -4  11        1.77       -2.91      3.67 o 
  -3  -4  11        9.41        8.86      4.25 o 
  -2  -4  11        4.04        7.16      3.56 o 
  -1  -4  11        0.28        2.06      2.46 o 
   0  -4  11        1.70        1.10      3.28 o 
   1  -4  11        0.37       -4.17      3.31 o 
   2  -4  11        1.55       -2.49      4.00 o 
   3  -4  11        0.07       -0.96      4.56 o 
  -5  -3  11        2.82        2.48      3.96 o 
  -4  -3  11       20.02       27.11      5.66 o 
  -3  -3  11       15.57       17.70      5.17 o 
  -2  -3  11        1.56        1.68      3.50 o 
  -1  -3  11        2.83        2.33      2.42 o 
   0  -3  11        0.00       -0.85      3.47 o 
   1  -3  11       12.49        9.38      4.76 o 
   2  -3  11       22.92       14.51      5.31 o 
   3  -3  11        2.94        1.33      5.14 o 
  -5  -2  11        0.56       -2.46      3.15 o 
  -4  -2  11        1.66        2.07      3.67 o 
  -3  -2  11        3.04        3.02      3.68 o 
  -2  -2  11        6.53        6.15      3.50 o 
  -1  -2  11        9.88        9.67      4.29 o 
   0  -2  11       53.19       62.14      7.39 o 
   1  -2  11        4.88        3.34      4.62 o 
   2  -2  11        5.99        1.41      4.64 o 
  -6  -1  11        0.58        0.52      3.52 o 
  -5  -1  11        0.19       -1.08      2.97 o 
  -4  -1  11        0.03       -0.41      3.38 o 
  -3  -1  11        7.64        6.55      3.58 o 
  -2  -1  11       23.41       28.15      5.42 o 
  -1  -1  11       28.40       33.17      5.95 o 
   0  -1  11        0.39       -2.29      3.43 o 
   1  -1  11        4.99        7.55      4.76 o 
   2  -1  11        1.74       -1.04      4.14 o 
  -6   0  11        4.99        5.81      4.41 o 
  -5   0  11        8.43        9.65      4.36 o 
  -4   0  11        0.01       -1.45      3.02 o 
  -3   0  11        0.09       -1.46      3.25 o 
  -2   0  11       31.60       56.49      7.56 o 
  -1   0  11        8.84       13.00      4.66 o 
   0   0  11        0.85       -2.98      3.68 o 
  -6   1  11        1.19        5.45      3.88 o 
  -5   1  11        2.94        6.32      4.23 o 
  -4   1  11        6.21        5.01      4.24 o 
  -3   1  11       15.22       19.10      5.31 o 
  -2   1  11        3.99       -1.04      3.18 o 
  -1   1  11        0.83       -1.50      3.85 o 
   0   1  11       47.62       68.87      8.39 o 
  -6   2  11        0.03       -1.67      3.52 o 
  -5   2  11        3.43        9.15      4.47 o 
  -4   2  11        5.66       10.25      4.55 o 
  -3   2  11        6.71       -0.16      3.85 o 
  -2   2  11        3.72        0.08      3.89 o 
  -1   2  11        0.06        0.09      3.64 o 
  -6   3  11        1.88       -1.86      3.95 o 
  -5   3  11        0.00       -2.68      2.98 o 
  -4   3  11        0.00        0.06      3.97 o 
  -3   3  11        0.05       -1.94      3.77 o 
  -2   3  11        1.50       -0.85      3.92 o 
  -1  -5  12        0.69       -1.47      4.43 o 
   0  -5  12        0.15       -2.39      3.95 o 
   1  -5  12        3.45       -2.82      3.90 o 
  -3  -4  12        1.19        2.66      3.97 o 
  -2  -4  12        1.61       -0.71      3.58 o 
   0  -4  12        0.03       -0.85      4.13 o 
   1  -4  12        1.46       -0.48      4.11 o 
  -4  -3  12        0.85        2.24      4.02 o 
  -3  -3  12        3.81        0.73      3.37 o 
  -2  -3  12        0.35        1.67      3.24 o 
   1  -3  12        1.06        0.96      4.55 o 
  -4  -2  12        0.35        0.01      3.56 o 
  -3  -2  12        7.36        3.53      3.90 o 
  -2  -2  12        5.04        2.17      4.19 o 
  -1  -2  12        4.08        9.42      4.50 o 
  -5  -1  12       18.79       18.95      5.56 o 
  -4  -1  12        1.03        0.30      3.73 o 
  -3  -1  12        2.43        5.65      4.14 o 
  -2  -1  12       25.15       29.67      6.15 o 
  -1  -1  12        6.62        7.51      4.67 o 
  -5   0  12        2.69        2.40      4.52 o 
  -4   0  12        0.22       -2.41      3.37 o 
  -3   0  12        0.01       -0.25      3.31 o 
  -2   0  12        9.98        5.76      4.12 o 
  -1   0  12        3.33        3.83      4.54 o 
  -4   1  12       37.67       51.28      8.08 o 
  -3   1  12        3.45        3.80      4.68 o 
  -2   1  12        1.20        6.34      4.96 o 
                                                 
